# Supplementary material for: Lipid droplet degradation by autophagy connects mitochondria metabolism to Prox1-driven expression of lymphatic genes and lymphangiogenesis
Source: Nat Commun. 2022 May 19;13:2760. doi: 10.1038/s41467-022-30490-6 (PMC9120506; doi:10.1038/s41467-022-30490-6)
Supplement: Supplementary file 3 — Source Data [file 41467_2022_30490_MOESM3_ESM.zip]

Archive with 3 entries (3 files):
- raw lipidomic data.xlsx
- Source Data Agostinis.xlsx
- Uncropped blots.pdf
