# Supplementary material for: Lipid droplet degradation by autophagy connects mitochondria metabolism to Prox1-driven expression of lymphatic genes and lymphangiogenesis
Source: Nat Commun. 2022 May 19;13:2760. doi: 10.1038/s41467-022-30490-6 (PMC9120506; doi:10.1038/s41467-022-30490-6)
Supplement: Supplementary file 3 — Source Data [file 41467_2022_30490_MOESM3_ESM.zip › raw lipidomic data.xlsx]

## Sheet: all species (nmol per mg DNA)
Components	si CTRL_1	si CTRL_2	si CTRL_3	si CTRL_4	si ATG5_1	si ATG5_2	si ATG5_3	si ATG5_4	CQ_1	CQ_2	CQ_3	CQ_4
DG(14:0/14:0)	0	1.14944	19.6938	0	1.38413	0	12.6659	0	1.57053	6.005	10.9157	1.31795
DG(14:0/16:0)	1.96148	1.19915	0	0	0.738165	1.97272	0	1.43476	4.61383	8.84912	1.87119	2.43446
DG(14:0/16:1)	1.56043	1.52424	0	0	0	3.4421	0	0	1.28166	3.7682	0	0
DG(14:0/18:0)	0	0	0	0	0	2.73675	1.47413	0	1.72385	1.76951	0	0
DG(14:0/18:1)	0	23.1678	0	0	0	24.1919	0	0	0	15.459	0	0
DG(14:0/18:2)	8.03278	2.56291	0	1.19132	3.05514	4.53376	0	1.45547	1.05849	2.79022	0	1.03572
DG(14:0/18:3)	0	0	0	0	0	0	0	0	0	0	0	0
DG(14:0/20:0)	0	1.25065	2.43604	0	0.697166	1.04812	0	0	1.0223	2.23897	0	1.73195
DG(14:0/20:1)	5.54818	12.0184	9.03631	2.38085	1.12893	14.7708	10.1871	2.16229	0	4.43826	3.19758	2.59889
DG(14:0/20:2)	5.02172	9.49228	0	1.50809	2.52409	20.2445	0	3.29785	0.670735	4.97154	0	2.23889
DG(14:0/20:3)	0	2.88629	1.0164	0.820589	1.85689	3.42784	0	0.483694	0	2.6128	0	0
DG(14:0/20:4)	1.77463	0	0	1.42645	0	0	0	0	1.30496	0	0	0
DG(14:0/20:5)	1.21211	0	0	0	0	0	1.50437	0	0	0	0	0
DG(14:0/22:0)	1.81273	0.95076	0	0	0	2.33959	0	1.38314	0	1.77514	4.51864	0.844981
DG(14:0/22:1)	2.32348	2.44871	0	1.53908	1.47134	4.99425	0	1.01023	0	1.85139	0	1.61132
DG(14:0/22:2)	2.28054	2.73165	0	0	1.49508	1.94591	0	0	2.10338	2.2142	0	1.55163
DG(14:0/22:4)	2.42907	4.31126	0	0	0	6.56319	0	0	0	0	0	0
DG(14:0/22:5)	0	1.90893	0	0	0	2.84371	0	0	0	1.77672	0	1.21293
DG(14:0/22:6)	0	1.58978	3.27485	0.780329	0.898097	2.31538	0.885197	0.687822	2.23712	2.79117	0.849196	1.64879
DG(14:1/14:1)	0	0	0	0	0	0	0	0	0	0	0	0
DG(14:1/16:0)	0	0	0	0	0	0	0	0	0	0	0	5.5729
DG(14:1/16:1)	0	0	0	0	0	0	0	0	0	0	0	0
DG(14:1/18:0)	0	6.31993	0	0	0	0	0	0	0	0	0	3.6375
DG(14:1/18:1)	0	0	0	2.10093	0	0	0	1.97059	0	0	0	45.0303
DG(14:1/18:2)	0	2.30162	0	0	0	2.69013	2.56044	0	0	0	0	0
DG(14:1/18:3)	0	1.90119	0	0.959426	2.96841	4.37712	0	1.6544	9.10795	13.8846	3.21507	6.18548
DG(14:1/20:0)	0	6.10398	10.3327	0	0	8.9778	0	0	0	7.93816	6.73932	0
DG(14:1/20:1)	0	0	2.08486	0	0	0	2.05954	0	0	0	1.3266	3.05452
DG(14:1/20:2)	0	2.08742	0	0	0	2.33128	0	0.859316	0	0	0	0.994409
DG(14:1/20:3)	33.4613	13.3837	12.7722	3.77351	18.1021	22.6094	4.43642	5.38494	53.9765	98.5221	31.4328	31.7764
DG(14:1/20:4)	3.12389	1.60415	0	0.855628	2.02902	5.44673	0	1.35	4.74541	15.2306	3.54243	5.13791
DG(14:1/20:5)	0	5.93592	0	0	0	0	0	2.97172	0	0	0	0
DG(14:1/22:0)	0	0	0	0	0	0	0	0	0	0	0	0
DG(14:1/22:1)	1.21078	0	0	0	1.24756	2.26153	0	0	1.18744	2.10834	0	3.24584
DG(14:1/22:2)	0	1.85758	0	0	0	4.40258	0	0	1.73423	3.27875	0	1.66178
DG(14:1/22:4)	152.697	94.3869	79.527	16.6079	85.671	153.825	45.0883	28.7478	146.959	248.034	84.6121	56.7012
DG(14:1/22:5)	7.79462	5.84681	0	0	5.91345	9.09005	0	5.05439	9.68319	15.1545	4.96175	7.73893
DG(14:1/22:6)	0	0	0	1.133	2.1111	4.00477	2.1882	1.67196	3.74133	4.98354	2.08033	4.64016
DG(16:0/16:0)	13.1487	4.90589	0	1.93836	3.03459	11.3127	3.94646	2.85791	14.7893	25.0803	5.5753	8.22247
DG(16:0/16:1)	3.68978	4.18597	2.12937	0	5.03157	5.18436	0	0	14.9027	27.2467	7.00962	6.88555
DG(16:0/18:0)	1.74918	3.71407	0	0	0	3.73041	0	0	2.19157	3.96106	0	2.99751
DG(16:0/18:1)	33.2772	20.2155	29.4093	6.80399	14.6314	32.2033	7.97982	8.86326	37.9635	94.3132	17.7603	18.5646
DG(16:0/18:2)	3.77985	4.34366	2.82707	0.875519	4.29641	13.0925	1.67606	2.27529	5.20101	12.3775	3.23881	2.85597
DG(16:0/18:3)	1.57408	0	0	0	0	0	0	0.88275	0	4.49988	0	1.35288
DG(16:0/20:0)	13.6379	4.30804	4.45232	1.5172	5.13594	7.39787	2.86838	2.86351	6.38413	10.3444	5.87642	4.90687
DG(16:0/20:1)	0	0	0	1.55225	0	5.89694	0	2.56016	3.56418	6.37652	0	2.76549
DG(16:0/20:2)	6.4272	5.05191	0	1.70293	3.72449	12.1171	0	2.62769	3.61877	12.2249	0	2.37916
DG(16:0/20:3)	5.71884	5.92086	6.61596	1.34116	1.44377	11.3886	2.29172	1.26765	1.79791	11.397	2.80609	1.85989
DG(16:0/20:4)	8.2811	16.2973	0	0	1.95087	14.4055	0	2.06171	4.55215	13.5217	2.11611	1.89367
DG(16:0/20:5)	1.82574	1.84397	0	0	0	3.68277	0	0	0.68337	2.17654	0	0
DG(16:0/22:0)	7.15395	3.1934	2.76569	0	3.84233	6.0361	0	1.00837	1.86285	4.21244	1.71431	1.07151
DG(16:0/22:1)	6.85874	2.64596	2.6424	0	3.58848	9.83124	0	1.82626	2.24893	4.11747	0	1.77898
DG(16:0/22:2)	7.67766	4.57614	0	2.08834	2.22424	7.97796	0	1.87482	7.14305	11.6281	0	2.23144
DG(16:0/22:4)	7.86471	4.98355	2.85925	1.25061	0	8.67186	0	2.18447	1.44715	3.61238	1.01684	1.20409
DG(16:0/22:5)	13.3307	16.8754	0	0	11.2569	47.6818	0	0	4.25017	18.9221	0	0
DG(16:0/22:6)	40.483	15.5278	10.4085	0	12.4381	26.6102	4.71089	4.09799	10.4998	30.9257	11.4376	3.1388
DG(16:1/16:1)	1.5235	1.15688	0	0	1.3985	2.23071	0	0	2.79774	10.5815	0	0
DG(16:1/18:0)	1.08295	1.80126	0	0	1.00487	1.94239	0	0	2.64148	4.20758	0	0
DG(16:1/18:1)	6.22424	6.90621	0	0	2.72765	16.4992	0	5.03861	10.1762	42.8865	5.27059	55.2327
DG(16:1/18:2)	0	1.44395	0	0.698509	0	2.73963	0	0.81442	1.09866	5.75362	0	1.895
DG(16:1/18:3)	0	0.724004	1.22209	0	0	2.66256	0.895121	0	0	1.31545	1.03089	0
DG(16:1/20:0)	3.79469	1.24072	1.21766	0	2.28619	2.77145	2.35149	1.21304	1.85242	3.41614	1.65114	2.71661
DG(16:1/20:1)	0	3.10807	0	1.63209	0	4.1343	0	1.48808	1.69983	3.94792	0	2.19774
DG(16:1/20:2)	0.992389	4.10563	0	1.0487	1.08858	3.54564	0	2.60248	2.01566	5.11721	1.47418	1.49975
DG(16:1/20:3)	0	2.31227	1.21177	0.499484	1.18684	2.1374	0.555423	0.625796	1.06927	3.044	1.35938	1.20305
DG(16:1/20:4)	1.70149	2.26219	0	0	0.965034	3.37549	0	0	0.807055	4.08532	1.71795	0.828707
DG(16:1/20:5)	0	1.66081	0	0	0	0	0	0	0	2.53833	1.07157	1.07748
DG(16:1/22:0)	4.62455	3.06725	1.95255	0	0	3.96971	3.28039	1.03189	0	5.04736	1.99519	0
DG(16:1/22:1)	0.902754	0.996656	0	0	0.467739	0	0	0	0.662086	1.81183	0	1.10664
DG(16:1/22:2)	0.86514	1.60068	0	0	0	0	0	0.730707	0	2.19524	1.27006	0
DG(16:1/22:4)	5.34188	2.69462	0	0	1.50796	3.49005	0	0	0	4.80026	0	0
DG(16:1/22:5)	2.6908	3.2313	0	0	1.52857	5.29615	0	2.20123	2.87411	5.80097	1.70444	1.87926
DG(16:1/22:6)	7.13267	3.73171	3.76451	0	3.48435	5.77395	2.68122	0	6.03433	13.3081	4.29237	0
DG(18:0/18:0)	4.35146	0	0	0	0	0	0	0	0	0	0	0
DG(18:0/18:1)	13.5298	6.07424	0	2.29605	8.08087	11.5242	3.88655	2.68809	5.09117	13.1192	4.40937	5.88406
DG(18:0/18:2)	2.77272	3.46209	0	1.44528	3.56541	5.93007	1.78955	2.33066	2.56136	4.7514	1.4025	0
DG(18:0/18:3)	0	0	0	0	0	0	0	0	0	0	0	0
DG(18:0/20:0)	10.6015	3.40339	3.32596	2.10566	7.14706	4.17295	3.36	2.77672	3.32014	7.54167	1.59674	4.85363
DG(18:0/20:1)	0	0	0	0	0	0	0	0	0	0	0	0
DG(18:0/20:2)	5.35655	2.25045	0	1.08594	2.08228	3.83853	0	2.29842	3.66503	5.00355	0	1.908
DG(18:0/20:3)	25.1939	20.7904	9.25353	3.09397	14.7607	17.4439	8.99243	2.56582	22.2531	27.5377	6.32684	5.23497
DG(18:0/20:4)	72.2235	68.4614	32.3113	7.90208	44.0373	80.2836	19.0827	10.1744	22.1969	46.843	7.52854	5.11477
DG(18:0/20:5)	3.2196	2.93618	0	0	0.947362	3.57877	0	0	0	3.99754	0	1.42973
DG(18:0/22:0)	0	0	0	0.654804	0	1.81176	0	1.17223	0.849483	2.22691	0	1.40144
DG(18:0/22:1)	0	0	0	0	0	0	0	2.62034	0	0	0	0
DG(18:0/22:2)	0	0	0	0.821628	0	0	0	0.538751	0	2.82417	0	0.781793
DG(18:0/22:4)	6.64793	6.52332	5.03326	1.46281	7.09248	8.49123	0	2.83548	1.91922	3.67536	0	1.37531
DG(18:0/22:5)	18.6677	0	0	0	9.5392	0	0	0	4.30708	0	0	0
DG(18:0/22:6)	26.4877	16.8342	0	0	0	23.1433	0	0	0	24.3803	0	0
DG(18:1/18:1)	43.6567	46.4511	9.44822	6.62502	19.8748	57.2197	17.2317	9.5575	63.3526	111.159	25.3264	22.0703
DG(18:1/18:2)	4.80499	6.55996	3.15624	1.1071	3.05248	10.7531	1.88109	2.12121	5.62854	16.2147	3.03351	2.72817
DG(18:1/18:3)	4.15347	0	6.29987	0	0.621901	4.04995	0	0	0	3.86009	0.857901	22.0079
DG(18:1/20:0)	5.34991	3.65326	5.20722	1.39845	4.85896	8.3469	3.95881	3.67177	3.04175	6.79735	2.0722	11.2834
DG(18:1/20:1)	2.61159	2.71162	3.25486	0.578315	2.40159	4.48836	0	0.554529	4.39142	8.17444	1.70493	1.87604
DG(18:1/20:2)	4.61906	4.39902	1.14838	0.709598	1.4546	4.28477	1.57963	1.06189	3.45996	8.94686	1.09569	1.86127
DG(18:1/20:3)	14.4601	9.04063	2.93752	1.06821	7.17171	14.0637	2.01304	1.84534	8.1563	19.2043	3.12514	2.07708
DG(18:1/20:4)	14.9539	31.5843	6.33406	1.92892	5.19337	38.2629	5.87501	4.06054	4.59941	23.049	5.21424	3.17602
DG(18:1/20:5)	1.57313	1.98242	4.14225	1.08081	0	4.2858	0.879433	1.04168	0	2.4011	0.565815	1.84545
DG(18:1/22:0)	0	0.762377	0	0.49795	0.727452	1.59013	0	0.880588	0	1.77882	0	2.10519
DG(18:1/22:1)	1.68537	1.03459	1.38364	0	0.239671	2.95052	0.797532	0	0.482831	2.16769	0.721326	3.07295
DG(18:1/22:2)	0.519706	1.53825	1.51503	1.03245	0.60178	3.12235	2.63857	0.663112	1.00713	3.60768	0.738545	0.43782
DG(18:1/22:4)	0	0	0	1.05106	3.2826	13.3393	0	1.42473	2.5558	0	0	1.27778
DG(18:1/22:5)	0	0	3.01454	1.18761	0.0732455	0	4.62854	2.63266	0	0	3.50764	1.54159
DG(18:1/22:6)	13.6392	19.7024	7.62916	1.26462	7.78397	20.5546	4.72507	3.24363	4.39682	23.3074	7.172	2.66439
DG(18:2/18:2)	1.96293	2.07017	0	0.762416	0.718182	4.63959	0	0.690908	1.06219	1.81336	0.993205	1.25442
DG(18:2/18:3)	0	1.04094	0	0	0.171446	0	0	0	0.298997	2.53699	0	0
DG(18:2/20:0)	0.900524	0.922483	2.16491	0.659321	1.12599	1.1282	1.15702	0.823565	0.36015	1.38874	1.23145	7.22359
DG(18:2/20:1)	0.7882	0.969437	0	0.450315	0.345028	0.831769	0	0.646006	0.601467	1.11489	0	0.442271
DG(18:2/20:2)	0	0	0	0.664797	0	0	0	0	0	0	1.33499	0.688186
DG(18:2/20:3)	0	0.867789	1.87104	0	0	1.37335	2.14528	0	0.469539	1.93113	0	0
DG(18:2/20:4)	1.33557	1.59021	0	0	1.03784	1.26712	0	0	0.439795	0	0	0
DG(18:2/20:5)	0	0.785037	0	0	0	1.96671	0	1.22521	0	1.24033	0	0.796426
DG(18:2/22:0)	0.294828	0	0.897164	0.41141	0	1.95398	0.826427	0.295894	0.476027	0	0.258656	0.423604
DG(18:2/22:1)	0.698845	0.394511	0	0.606075	0.199085	1.2534	0.861182	0	0.522499	0.680509	0	0
DG(18:2/22:2)	0	0.708918	0	0.205864	0	0.697334	0	0.235416	0.322155	0	0	0.246019
DG(18:2/22:4)	0.442094	1.2446	0	0	1.07257	0	1.18192	0.533283	0.222689	1.10059	0	0
DG(18:2/22:5)	0	0.81892	1.17955	0.410168	0.362689	2.10361	0	0.4383	0.360525	0.908459	0.417447	0.502795
DG(18:2/22:6)	0	1.2465	1.35187	0.445023	0	2.15342	1.52404	0.644911	0	2.45142	1.04245	0.693605
DG(18:3/18:3)	0	0.748824	0	0.338046	0.54347	2.23224	0	0.384243	0	1.34056	0	0.474333
DG(18:3/20:0)	0.72435	0	0	0.479916	0.7844	4.49943	0.948367	1.238	0.810842	0.426836	1.60407	2.93532
DG(18:3/20:1)	0.926026	0	0	0	0.21739	0.944647	1.61191	0.547276	0.175562	0	0	0.80729
DG(18:3/20:2)	0	0	0	0	0	0	0	0	0	0	0	0.620778
DG(18:3/20:3)	0.372964	0.480143	1.74325	0	0.249245	1.19655	1.70817	0	0	0.879013	0.570004	0
DG(18:3/20:4)	0	0.456728	0	0.640863	0	1.13443	0	0.589435	0	0.547549	0	0
DG(18:3/20:5)	0.260514	0.825016	0	0	0.46954	0.734265	0	0	0	0.44208	0	0
DG(18:3/22:0)	0	0	0	0	0.560339	0.916821	0	0.544007	0	0	0	0
DG(18:3/22:1)	0.524212	0.808449	0	1.0722	0	1.53491	0	0	0	0.647161	0	0
DG(18:3/22:2)	0	1.17973	0	0	0	1.44584	0	0	0.439471	1.56623	0	0
DG(18:3/22:4)	0	0	0	0	0	0	0	0	0	0	0	0
DG(18:3/22:6)	0	0	1.13677	0	0	0	0	0	0	0	0.743782	0
DG(20:0/20:0)	0	1.7778	0	0	0	2.04616	0	3.68388	2.90373	47.1273	20.8128	34.3493
DG(20:0/20:1)	1.13569	1.96473	0.577087	0.666256	0	3.70401	0.599131	1.70987	4.9086	34.0449	9.51728	7.10566
DG(20:0/20:2)	1.92271	0.8528	0	0.630434	0.838033	1.96823	0	2.60086	1.99842	8.45864	4.05089	4.29923
DG(20:0/20:3)	0.978511	1.16535	0	0.47761	1.23575	2.57398	0	1.46681	0.699819	12.0272	3.61662	1.4779
DG(20:0/20:4)	2.33155	1.67049	1.98685	0.706023	0.670898	2.63339	0	1.25644	1.11177	45.5024	15.1692	7.83459
DG(20:0/20:5)	0	3.45923	0	0	0.45212	2.4149	0	0	0.7076	15.0846	3.739	0
DG(20:0/22:0)	0.40078	0.718406	0	0	0	0.898838	0	0	0.371641	4.66413	0	1.19633
DG(20:0/22:1)	0	0.892532	1.08992	0	0	0	1.60845	0	0	11.5658	1.49221	5.31164
DG(20:0/22:2)	0	1.24814	2.18443	0.591676	0.606911	2.95168	2.01052	1.17657	2.67533	24.8711	10.7177	13.3696
DG(20:0/22:4)	1.65711	1.59963	1.04259	0.79862	0.690874	2.70823	0.725641	1.02287	1.51253	4.83553	1.7648	2.07115
DG(20:0/22:5)	2.84225	4.32877	2.77812	5.41376	2.58279	5.99865	0	5.5682	3.2242	21.4229	6.55971	11.5608
DG(20:0/22:6)	4.04505	3.64707	2.77511	1.92685	2.17649	4.83278	1.413	2.17211	6.62894	36.271	13.2984	9.45158
DG(20:1/20:1)	0.483417	0.728485	1.63113	0.225264	0.436489	1.04968	2.07857	0.307731	0.498478	1.01759	1.07904	0.643795
DG(20:1/20:2)	0	0.990859	0.979517	0.716958	0.755014	0.52793	0.172993	0.364409	0	1.9338	0.845544	0.486858
DG(20:1/20:3)	1.40716	1.02972	1.17424	0.394096	0.845576	1.57109	0.537063	0.359858	0.79473	1.53945	0.525607	0.750351
DG(20:1/20:4)	1.23389	1.81161	0	0	1.09373	3.3383	0	0	0.828778	2.52247	0	0
DG(20:1/20:5)	1.25227	0	0.694744	0	0	0	0	0	0	1.25689	1.1867	0
DG(20:1/22:0)	0	0.512628	1.00223	0.300057	0	0.544361	0.728156	0.328422	0	0.706506	0.857057	0.996183
DG(20:1/22:1)	0	0	0.984965	0	0	0	0	0	0.242918	1.51083	0.466535	0
DG(20:1/22:2)	0	0.651443	1.98328	0.217807	0	0	1.06072	0.403357	0	0.518919	1.07215	0.714579
DG(20:1/22:4)	0	0.385975	0	0	0	0.82262	0	0	0	1.21322	0	0.691562
DG(20:1/22:6)	3.35373	1.32705	0	0.527556	0	3.38523	0	1.25635	1.65534	3.34059	0	0.644786
DG(20:2/20:2)	0	0	0	0	0	0	0	0	0.69701	2.73592	3.27134	0
DG(20:2/20:3)	0	0.490133	0.414011	0	0.224315	0.879648	0.350398	0	0	1.67914	0.878025	0
DG(20:2/20:4)	0	0.94123	0	0	0	1.87492	0	0.405912	0	1.18563	0	0.578738
DG(20:2/20:5)	0	0.664588	0	0.612551	0	0.504091	0	0	0.386435	0.470016	0	0.516586
DG(20:2/22:0)	0	0	0.366704	0	0	0	0.668526	0	0	0.363253	0.259502	5.82814
DG(20:2/22:1)	0	0.169757	0.508664	0	0.461832	0.80622	0.345832	0	0.206891	0.375681	0.479666	0.514222
DG(20:2/22:2)	0	0.228462	0	0.355691	0.545027	0.806997	0	0.264127	0	0.632288	0	0.391588
DG(20:2/22:4)	0	0.612638	0.698888	0.429806	0	1.29608	0	0.553635	0	1.1034	0.485227	0.521279
DG(20:2/22:6)	0.200087	0.658068	0	0	0	1.38709	0.494069	0.678483	0.171556	1.09691	0.644972	0.617505
DG(20:3/20:3)	0	0.786537	0.83467	0	0.333253	1.0423	0	0	0.330266	0.932227	0.79094	0
DG(20:3/20:4)	0	1.72031	0	0	0	0.968384	0	0.42686	0.336635	1.15715	0.504594	0.488757
DG(20:3/20:5)	0.743648	0	1.23547	0	0	0.923942	1.31014	0	0.704386	1.2344	1.09023	0
DG(20:3/22:0)	0.877292	0.483515	1.10013	0.365278	0.192473	0.962229	0	0.403344	0.295123	0.488766	0.237728	0.481767
DG(20:3/22:1)	0.318576	0.273842	0	0	0.256278	0.588826	0	0	0.131385	0.545592	0	0
DG(20:3/22:2)	0	0.456689	0.970271	0.3908	0	0	0.668278	0.483993	0	0.769376	0.790181	0.523594
DG(20:3/22:4)	0.377618	0	0.875964	0.433564	0.292635	0	0.484476	0.522599	0.291045	0	0.251536	1.09958
DG(20:3/22:6)	1.4489	1.23931	0	0	0.412368	1.16571	0	0.455612	0	0	0	0.3404
DG(20:4/20:4)	0	2.68543	0	0.828535	0.362248	0	0	0.823361	0.706192	0	0	0.846267
DG(20:4/20:5)	0	0.440805	0	0.6321	0	0.742251	0	0.639628	0.61225	0.406425	0	1.18344
DG(20:4/22:0)	0.21625	0	0.246719	1.5075	0.756467	0.717617	0	1.62941	0.223579	0.746131	0.465141	1.42496
DG(20:4/22:1)	0	0.52873	0	0	0.416852	1.16892	0	0	0	0	0	0
DG(20:4/22:2)	0	0.985461	0.938189	0.379638	0	0	0.642863	0.506525	0	0	1.01677	0.614748
DG(20:4/22:4)	0	1.25108	2.9322	0.807855	0.147394	2.1847	0	1.22058	0.297459	0.838209	0.98407	1.1132
DG(20:4/22:6)	0.331209	1.48412	0.952014	1.02347	1.07718	1.18508	0	0	0.419852	0	0.687039	0
DG(20:5/20:5)	0	0	0	0.773348	0	0	0	0.392549	0	0	0	1.0483
DG(20:5/22:0)	0	0	0	0	0	1.35023	0	0	0	1.05489	0	0
DG(20:5/22:1)	0.358561	0	0	0.895258	0	0	0	0.873509	0	0	0	0
DG(20:5/22:2)	1.09117	0	0	0.546861	0.641722	0	0	0.529641	0	1.48995	0	0.54686
DG(20:5/22:4)	0	0	0	0	0	0	0	0	0	0	0	1.25599
DG(20:5/22:5)	0	0	1.06785	0	0	0	0	0	0	0	0	0
DG(20:5/22:6)	0	0	0	0	0	0.640304	0	0.941559	0	0.772277	0.7249	1.54519
DG(22:0/22:0)	0	0	0	0.259292	0	0	0	0.252801	0	0	0.338046	0.42361
DG(22:0/22:1)	0.761337	0.387822	0	0	0	0.209813	0	0.983992	0	0.911336	0	0
DG(22:0/22:2)	0	0.258372	0	0.24868	0	1.11244	0	0.386807	0.465717	1.09948	0	0.587722
DG(22:0/22:4)	0	0	0	1.07296	0	0	0	1.67578	0	0	0	1.69403
DG(22:0/22:6)	0.918306	0.610804	0	0.81994	0.0852049	0.529835	0	0.539015	0.266009	0.361391	0	1.25375
DG(22:1/22:1)	0	0	0	0	0	0	0	0	0	0	0	0
DG(22:1/22:2)	1.37479	1.73563	0	0	0.684556	2.64225	0	0	0.982242	1.10225	0	0
DG(22:1/22:4)	0	0	0	0	0	0	0	0	0	0	0	0
DG(22:1/22:6)	0	0	0	0.974267	0	0	0	0.995561	0	0	0	0.720786
DG(22:2/22:2)	0	0.467517	2.93158	0	0	0.623243	3.27644	0	0	0.764173	1.86208	0.782787
DG(22:2/22:4)	0.685297	0.596117	0	0	0.310963	0	0	0	0	0	0.432687	0
DG(22:2/22:6)	0.355723	0	0	0.644486	0.425491	0	0	0.544419	0.189284	0	0	0.631558
DG(22:4/22:4)	0	1.12735	0	1.19483	0	1.55127	0	1.23575	0	0.958861	0	1.16144
DG(22:4/22:6)	0	0.996696	0	0.933433	0	1.38099	0	2.09664	0	0.940651	0	1.51631
DG(22:6/22:6)	0	1.09438	0	0	0	2.30293	0	0	0.7099	0.955259	0	0
PC(14:0/14:0)	37.0763	22.5562	53.9179	9.36408	21.6368	25.6908	95.7414	8.40772	83.1464	142.715	124.368	22.5859
PC(14:0/14:1)	0.264819	0.216694	0.46362	0.243041	0.390405	0.285166	0.972521	0.299725	1.11655	3.01387	2.23325	0.456939
PC(14:0/16:0)	417.434	329.106	455.354	50.2061	422.708	307.001	604.21	72.9956	447.828	837.377	690.992	97.1285
PC(14:0/16:1)	46.7147	35.1899	52.2345	8.53432	49.3382	33.73	81.1502	9.25036	106.807	191.21	117.926	22.6987
PC(14:0/18:0)	857.804	607.095	553.999	33.7248	926.6	667.666	757.825	59.3058	845.671	886.897	749.521	44.2948
PC(14:0/18:1)	448.171	372.51	349.947	30.2967	508.052	440.556	653.744	57.6893	465.27	997.471	569.399	54.5957
PC(14:0/18:2)	18.6216	13.9943	12.7508	1.43234	21.3408	18.4061	24.0186	2.6809	23.3749	46.3146	25.3603	2.37377
PC(14:0/18:3)	0.12131	0.38522	0.488103	0.0846332	0.479691	0.514922	0.899151	0.101935	0.822602	1.61327	1.01138	0.186591
PC(14:0/20:0)	4.45655	2.51325	2.79338	0.189062	5.61123	3.12036	3.64896	0.237831	6.58682	7.52523	4.22927	0.32795
PC(14:0/20:1)	17.889	16.8662	14.6037	1.36129	19.9372	16.1858	23.0873	1.66552	18.6924	40.2709	20.5603	2.13221
PC(14:0/20:2)	9.81525	10.485	8.2082	0.626239	12.4329	11.4252	17.0486	1.32806	11.874	26.6004	12.4988	1.15242
PC(14:0/20:3)	3.56488	6.88082	4.38817	0.544746	7.82229	8.91538	8.10638	0.852496	14.5816	8.37143	8.0592	0.800701
PC(14:0/20:4)	4.16642	9.81414	7.07536	0.477171	3.9522	12.4338	10.2241	1.36457	15.8671	12.8504	10.6148	0.866371
PC(14:0/20:5)	0.814159	0.692736	0.532541	0.0603381	1.28662	0.640266	1.06302	0.0552523	2.0963	1.93057	0.995587	0.0544686
PC(14:0/22:0)	2.30105	0.775422	1.21563	0.0668447	2.28889	1.01243	1.50034	0.0490426	3.4932	2.8897	1.95924	0.124668
PC(14:0/22:1)	3.53551	1.99725	2.47093	0.12414	3.62368	2.15305	3.59858	0.174012	3.37461	7.96347	4.08546	0.221793
PC(14:0/22:2)	1.86584	0.927925	1.14959	0.0875546	1.66837	0.958631	2.03983	0.0599451	1.73656	3.14182	1.96799	0.144924
PC(14:0/22:4)	1.234	2.23652	2.07038	0.121493	2.85873	3.62556	3.79601	0.605934	1.39832	4.19688	2.27338	0.232422
PC(14:0/22:5)	0.597286	2.07782	1.99062	0.168998	1.17717	3.01682	2.97236	0.456734	0	3.29156	2.66635	0.253565
PC(14:0/22:6)	2.0413	0.490318	0.675704	0.118735	0.96232	0.67527	1.53041	0.179189	1.77999	2.7121	1.23417	0.101927
PC(14:1/14:1)	0.557058	0.234295	0.46537	0.0353128	0.293629	0.487733	0.87234	0.0443545	0.124518	1.12341	0.828972	0.0480613
PC(14:1/16:0)	246.466	152.1	226.677	12.5284	330.234	184.866	367.762	24.2461	324.952	627.728	387.901	15.6533
PC(14:1/16:1)	24.3877	12.6411	19.1841	1.16246	27.9464	17.0573	36.9378	2.0594	43.6589	111.342	58.9989	2.8691
PC(14:1/18:0)	1033.6	663.023	636.395	43.1586	1075.59	735.738	953.213	61.1217	1195.17	1561.12	1353.51	55.0413
PC(14:1/18:1)	447.521	327.925	316.604	16.0556	538.234	415.875	674.156	43.4637	463.49	1567.65	756.489	24.873
PC(14:1/18:2)	16.3348	10.4156	10.6781	0.551912	16.2612	14.5614	22.0989	1.39291	18.6219	65.589	28.8658	1.14002
PC(14:1/18:3)	0.481909	0.466332	0.458268	0	0.55739	0.564315	0.855812	0.0564665	2.75793	1.15216	0.921865	0.0730838
PC(14:1/20:0)	10.7374	4.51905	5.55055	0.312917	12.3276	4.893	8.197	0.362304	13.1807	15.873	11.6096	0.548896
PC(14:1/20:1)	19.2845	17.719	15.8747	0.786616	21.3299	18.6459	24.111	1.19375	18.6767	54.6811	26.3708	0.84851
PC(14:1/20:2)	12.0472	9.42031	9.21179	0.451859	13.3507	11.5409	18.7571	0.820631	12.8893	38.4302	17.9278	0.546428
PC(14:1/20:3)	6.47279	3.66856	4.2413	0.196688	8.22071	4.25746	6.34791	0.32365	9.6436	19.5203	5.91592	0.231425
PC(14:1/20:4)	17.2233	12.108	10.3532	0.816782	16.7167	11.4195	13.7424	0.749829	21.3257	20.7045	8.95377	1.35343
PC(14:1/20:5)	3.70528	1.91009	1.08396	0.0921151	1.83489	2.15676	1.97516	0.109354	2.184	5.40794	2.04555	0.0778106
PC(14:1/22:0)	2.62457	1.02677	1.30285	0.0752847	2.62066	1.12497	1.81676	0.101283	4.43725	4.37463	3.07334	0.120277
PC(14:1/22:1)	3.02629	2.30553	2.61685	0.0824932	3.17095	2.35235	3.68864	0.103601	3.21663	9.25111	5.21238	0.10722
PC(14:1/22:2)	1.37514	0.992839	1.15126	0.0578437	0.865875	1.05672	1.70061	0.0633805	1.23485	3.46253	2.27197	0.0872016
PC(14:1/22:4)	4.03465	1.66938	2.44138	0.208435	3.46292	1.7494	4.89845	0.531473	5.4109	2.74439	2.88605	0.261005
PC(14:1/22:5)	6.4476	3.07103	3.14917	0.326675	5.21889	3.34548	5.51413	0.40102	7.69145	8.58024	4.85224	0.448575
PC(14:1/22:6)	5.83919	3.33549	3.26897	0.316307	6.9755	3.99046	4.66171	0.26203	9.57554	8.9772	5.1046	0.421725
PC(16:0/16:0)	336.577	425.905	403.184	96.7273	251.747	445.935	426.372	207.66	772.409	1214.39	926.471	215.913
PC(16:0/16:1)	120.377	117	170.937	60.7355	133.644	121.27	234.875	78.4817	414.786	690.482	476.775	144.744
PC(16:0/18:0)	68.1296	50.8856	42.1706	12.6472	78.4461	63.4761	61.2518	19.2416	118.916	125.095	76.176	28.0802
PC(16:0/18:1)	310.566	470.061	520.816	173.018	334.39	431.141	741.321	266.232	601.592	1440.69	915.6	354.958
PC(16:0/18:2)	22.805	28.1164	35.4501	13.0917	26.049	30.8714	40.3379	25.7061	43.5211	100.598	65.7463	25.5302
PC(16:0/18:3)	0.969789	0.731669	1.27619	1.36377	1.07662	0.675564	1.85867	2.0155	3.71254	6.34427	5.21538	2.39781
PC(16:0/20:0)	0.28756	0.454629	0.472339	0.418894	0.90996	0.761148	0.763088	0.878164	1.43744	2.20015	1.21316	0.911586
PC(16:0/20:1)	7.77172	13.9626	12.1051	4.72099	8.15505	10.4401	16.1395	6.24847	16.9712	38.0248	20.0366	8.10465
PC(16:0/20:2)	7.75552	9.80524	9.63426	3.82025	7.16538	9.56835	12.5844	6.49703	16.2528	37.3713	20.0238	6.20186
PC(16:0/20:3)	13.0907	22.612	22.39	6.89237	13.6139	20.098	29.6267	13.7375	37.6519	91.0364	46.1199	11.2695
PC(16:0/20:4)	28.8455	48.1352	42.3713	7.34616	27.8598	44.6206	45.9322	22.3781	38.548	124.447	65.3993	12.743
PC(16:0/20:5)	0.769064	1.79363	1.37596	0.588912	1.0322	1.66232	1.54464	1.28987	2.19175	3.88219	2.88888	0.913471
PC(16:0/22:0)	0.0483264	0.156982	0.0818068	0.0969332	0.312154	0.0936751	0.142765	0.124231	0.387288	0.560301	0.181645	0.163188
PC(16:0/22:1)	0.779239	0.773001	1.00619	0.323156	0.93246	0.614011	1.51478	0.453619	2.08652	3.83879	2.7201	0.426715
PC(16:0/22:2)	0.52764	0.770536	1.149	0.337975	1.01571	0.788068	1.87717	0.589098	2.64563	3.94711	2.48489	0.637713
PC(16:0/22:4)	4.9716	7.99825	7.12856	1.33775	5.79745	13.5333	14.0311	7.07554	4.61771	12.0586	12.7159	2.21672
PC(16:0/22:5)	9.61765	10.3489	9.41408	2.36745	7.79208	15.5077	14.6722	7.05091	6.46123	23.0619	16.8382	3.65859
PC(16:0/22:6)	3.97866	3.20883	4.08882	1.57989	3.72324	3.56978	5.05111	3.06778	4.3373	12.9729	9.35142	2.22738
PC(16:1/16:1)	16.8471	19.0323	25.2205	9.87249	22.8461	20.2984	45.1948	9.74302	82.4739	129.885	80.8744	28.4071
PC(16:1/18:0)	63.0284	31.9334	27.9255	9.78126	61.8092	25.9945	38.1992	9.30227	129.984	157.545	86.6808	23.4818
PC(16:1/18:1)	107.118	77.4775	99.6111	35.8135	107.898	88.8286	185.097	45.515	293.586	432.211	224.195	89.0227
PC(16:1/18:2)	7.82499	5.48653	5.97443	2.14113	6.65275	6.50132	10.0312	3.56127	24.7647	35.7684	14.9222	4.9924
PC(16:1/18:3)	0.272337	0.088918	0.275344	0.285358	0.362151	0.250432	0.645463	0.487079	2.43557	1.4715	1.34564	0.741602
PC(16:1/20:0)	0.789033	0.427694	0.44981	0.156412	0.855197	0.278989	0.888343	0.117459	2.1415	3.03701	1.29562	0.45809
PC(16:1/20:1)	4.57554	3.09835	3.65041	1.32015	4.72459	2.57271	5.15232	1.09633	9.69057	22.1054	7.67922	3.04077
PC(16:1/20:2)	4.88856	2.34235	3.07929	0.883643	5.07438	2.0577	5.04129	0.970321	16.3573	30.3915	6.57782	2.03707
PC(16:1/20:3)	13.1053	11.0196	6.94926	0.977453	15.4794	10.3845	10.8559	1.69265	35.4662	61.5275	12.4373	1.94273
PC(16:1/20:4)	33.5522	30.2927	13.2657	1.27522	32.1227	35.0048	18.4653	3.13877	31.6188	55.9977	17.6746	1.74831
PC(16:1/20:5)	0.131999	0.783463	0.526431	0.111006	1.24963	0.763537	0.691804	0.110901	0.707664	1.64664	0.830481	0.155806
PC(16:1/22:0)	0.329527	0.108812	0.173439	0.044536	0.148745	0.103602	0.237408	0.0224532	0.458897	0.360761	0.390938	0.0853577
PC(16:1/22:1)	0.719722	0.279187	0.355874	0.124349	0.746008	0.207455	0.634513	0.0783011	1.14537	2.98676	1.20328	0.215776
PC(16:1/22:2)	0.464684	0.234277	0.313097	0.0576014	0.797795	0.308348	0.61888	0.106157	1.043	2.51692	0.899212	0.143537
PC(16:1/22:4)	3.44103	2.99307	2.1733	0.215013	3.22408	4.2267	3.75155	1.21825	2.53262	6.12167	3.38081	0.375148
PC(16:1/22:5)	4.75662	3.56017	2.55859	0.392743	3.54064	4.84596	4.4087	1.00819	2.82399	7.39246	3.87419	0.364753
PC(16:1/22:6)	2.17321	1.40568	1.20819	0.244029	0	1.67568	1.82112	0.392072	2.1705	4.05388	2.15118	0.235961
PC(16:2/16:2)	0.270194	0.0741478	0.16835	0	0.167541	0.0850389	0.125822	0.0460059	0.236193	0.598543	0.166272	0.069968
PC(16:2/18:0)	12.2601	9.63103	8.65987	0.800433	14.6989	8.86549	13.2959	1.31601	32.9846	53.8482	15.8728	1.25117
PC(16:2/18:2)	1.90851	0.456537	0.58032	0.143142	2.44219	0.685605	0.890058	0.226589	5.06775	8.73549	1.21312	0.173482
PC(18:0/18:0)	10.3584	10.2326	9.01435	5.00128	12.2856	9.07203	11.2316	6.07002	22.7962	48.1404	15.7802	8.53381
PC(18:0/18:1)	128.112	159.453	160.798	41.941	126.265	178.612	229.465	30.3778	245.014	521.675	278.098	67.9879
PC(18:0/18:2)	18.476	25.5175	19.1392	7.63132	25.2905	26.6084	22.6678	10.6446	54.0873	72.6037	36.509	11.9944
PC(18:0/18:3)	0.880165	0.683176	0.794975	0.240861	1.06978	0.575759	0.940625	0.324419	4.31761	4.97531	3.17069	0.995779
PC(18:0/20:0)	0.352662	0.042523	0.0718653	0.626039	0	0	0.230372	1.1044	0.215747	0.390629	0.261835	1.45913
PC(18:0/20:1)	3.17579	1.76893	2.54947	1.25429	1.59553	1.94224	2.85219	1.25535	5.65682	9.62744	4.83304	2.01437
PC(18:0/20:2)	6.88922	5.0315	5.70156	2.34745	5.01667	3.97725	5.99201	2.07344	18.6412	35.196	10.1191	4.20531
PC(18:0/20:3)	21.5762	39.9167	24.7793	5.58856	28.3813	36.6494	32.2523	7.92626	45.2408	124.919	49.485	10.796
PC(18:0/20:4)	28.6143	80.0204	37.0495	6.47128	33.9724	82.1747	59.6969	15.4011	54.7591	154.493	77.8072	14.7637
PC(18:0/20:5)	1.52712	1.75953	1.25629	0.470583	1.30806	1.27928	1.27877	1.08385	2.58217	5.39114	2.85178	0.838687
PC(18:0/22:0)	0.100414	0.0708824	0.107782	0.0566236	0.127845	0.123663	0.143528	0.158176	0.436201	0.0564442	0.140304	0.210746
PC(18:0/22:1)	0.46728	0.175294	0.256104	0.599059	0.150837	0.117788	0.38836	0.284011	0.266292	0.851483	0.41249	0.596501
PC(18:0/22:2)	0.287901	0.305607	0.252773	0.578822	0.379018	0.241537	0.554592	1.06339	1.11229	1.5022	0.632916	0.951204
PC(18:0/22:3)	1.80105	2.77383	1.44616	0.676068	1.60485	2.27576	4.05711	1.53307	3.91381	5.37722	2.9404	1.06523
PC(18:0/22:4)	6.20341	6.03665	5.16666	0.949912	6.4619	8.67083	7.84678	3.0574	4.86875	12.5187	8.72568	1.62508
PC(18:0/22:5)	11.1559	9.65646	7.68678	1.17019	8.36552	9.79616	8.94758	3.42086	9.95071	37.0044	17.896	3.42226
PC(18:0/22:6)	5.37404	5.02288	3.6528	1.18695	2.12884	3.43842	3.54208	2.15071	5.84794	24.6285	15.4216	2.95241
PC(18:1/18:1)	228.265	327.904	315.845	122.756	349.209	390.656	593.221	169.45	660.78	1651.69	816.446	281.489
PC(18:1/18:2)	21.5321	36.5432	27.9358	11.4354	23.0021	34.8796	38.5457	20.8122	65.3509	134.409	59.8705	21.9007
PC(18:1/18:3)	1.32165	0.837909	1.29672	1.14075	1.24241	0.75039	2.06844	1.05318	4.16185	11.2211	4.87237	1.93382
PC(18:1/20:0)	0.59552	0.392735	0.480467	0.668652	0.656405	0.399115	0.857199	0.950675	0.752158	2.23848	1.21193	1.65119
PC(18:1/20:1)	7.58962	8.51153	8.44514	4.24479	6.15843	7.31323	12.5887	3.69144	19.9279	41.7839	13.0772	6.81655
PC(18:1/20:2)	8.63307	10.0094	8.23045	3.40047	8.12841	9.67503	16.2834	3.84158	31.7571	64.3908	17.2056	6.82832
PC(18:1/20:3)	18.6239	34.9293	25.392	5.43551	15.1319	31.7606	36.0337	11.334	43.6067	142.735	51.6139	11.2528
PC(18:1/20:4)	24.3523	44.9204	29.3665	5.19969	27.3078	49.1335	49.3816	17.7269	34.2344	128.046	56.7192	10.3485
PC(18:1/20:5)	1.00705	1.7615	1.16691	0.443187	1.52719	2.25852	1.5404	0.99438	1.00475	5.8415	3.22363	1.00098
PC(18:1/22:0)	0.215755	0.0853822	0.111511	0.109698	0.146581	0.0960349	0.255456	0.0725924	0.348049	0.446104	0.285803	0.233821
PC(18:1/22:1)	0.281693	0.393972	0.634229	0.458295	0.487845	0.436411	1.1256	0.367941	1.94445	4.2945	1.56268	0.807705
PC(18:1/22:2)	0.751035	0.486846	0.679633	0.274218	0.575233	0.589691	1.4292	0.346187	1.75557	3.62146	1.71642	0.749445
PC(18:1/22:4)	8.19173	8.22076	4.79315	0.813725	4.70801	8.49356	9.34573	4.00209	5.68085	11.1003	9.08192	1.16661
PC(18:1/22:5)	6.51091	10.2321	5.94896	1.44727	6.62645	11.6248	11.2307	4.69839	8.31357	18.8712	12.2271	2.24458
PC(18:1/22:6)	3.12368	4.44677	3.48753	1.33044	3.33328	3.48799	5.33487	2.19658	5.93173	17.0116	10.8898	1.61
PC(18:2/18:2)	2.76191	2.65692	2.10496	0.710458	2.26625	2.94525	2.88043	1.41218	6.97978	9.84541	4.44554	1.32028
PC(18:2/18:3)	0.353776	0.17492	0.184414	0.17404	0.487554	0.230114	0.297027	0.188881	1.12744	1.15236	0.601081	0.258633
PC(18:2/20:0)	0.159567	0.2392	0.136905	0.0805171	0.217662	0.231741	0.152212	0.0901875	0.223937	1.14329	0.291116	0.151577
PC(18:2/20:1)	0.979512	2.21121	0.856095	0.482165	1.02964	1.91951	1.34944	0.736394	2.62439	7.68308	2.05276	0.852662
PC(18:2/20:2)	0.611189	1.30516	0.841088	0.275795	1.55088	1.44228	1.41092	0.51424	4.12804	8.33581	1.66858	0.499197
PC(18:2/20:3)	3.65478	3.50953	2.19954	0.429233	3.31145	3.50705	3.01725	0.784682	9.61321	18.2451	3.33243	0.671255
PC(18:2/20:4)	9.96759	12.5492	6.47171	0.544831	13.7387	14.3765	8.67937	1.18974	11.887	23.4561	7.88079	0.860958
PC(18:2/20:5)	0.663258	0.590191	0.396713	0.0493267	0.937742	0.668257	0.357244	0.0686311	0.78034	1.30956	0.38854	0.0850352
PC(18:2/22:0)	0.0739856	0	0.0709799	0.026694	0.0252801	0.0366754	0.0923967	0.0234994	0.109904	0.246328	0.173293	0.0259546
PC(18:2/22:1)	0.232019	0.20186	0.160764	0.0598639	0.223817	0.101085	0.19213	0.0607819	0.17574	0.767512	0.309306	0.0689989
PC(18:2/22:2)	0.202892	0.191981	0.149745	0.0340029	0.198814	0.136081	0.232597	0.0385801	0.171646	0.799567	0.378307	0.054773
PC(18:2/22:4)	1.30013	1.10404	0.660393	0.0980635	2.10593	1.43461	1.65253	0.33238	1.09696	2.36241	1.33858	0.167543
PC(18:2/22:5)	3.48163	2.57348	1.44644	0.129357	3.58595	3.36761	2.97058	0.374819	2.83145	4.31421	1.87067	0.218089
PC(18:2/22:6)	2.76588	1.83797	1.16671	0.0925657	2.3999	2.14774	1.93535	0.153577	2.65913	3.92862	1.60825	0.157874
PC(18:3/18:3)	0.506035	0.134623	0.180452	0.0324981	0.488905	0.123725	0.292679	0.0241933	1.0869	0.662558	0.170474	0.0488406
PC(18:3/20:0)	0	0.199215	0.0925693	0.0154563	0.194897	0.0796884	0.0617023	0	0.201726	0.220367	0.0996276	0.0319629
PC(18:3/20:1)	0.251603	0.19252	0.15684	0.0290833	0.258076	0.0904361	0.232706	0.0329658	0.883079	1.16187	0.27128	0.0831428
PC(18:3/20:2)	0.906878	0.238313	0.386476	0.0661596	1.12688	0.264485	0.485362	0.0225785	2.32374	4.38572	0.689423	0.063402
PC(18:3/20:3)	8.76944	4.1644	3.29023	0.180416	6.6618	4.3549	3.64123	0.164232	8.4628	12.4098	2.90639	0.138562
PC(18:3/20:4)	27.4415	26.6788	13.4048	0.841781	28.1843	38.7104	25.4223	1.07389	18.5374	23.7185	14.9784	0.555693
PC(18:3/20:5)	1.50864	1.21611	0.563305	0.043626	1.4866	1.20196	0.982242	0.0483354	1.24955	1.76779	0.759641	0.0561643
PC(18:3/22:0)	0.0660252	0.0480775	0.0929365	0	0.0666683	0.0430962	0.0883607	0	0.184666	0.0754402	0.0692584	0
PC(18:3/22:1)	0.0789711	0.0496663	0.0434416	0.0133178	0.0944086	0.0477317	0.0534888	0.0238441	0.167006	0.240531	0.0583971	0.0222216
PC(18:3/22:2)	0.156236	0.119201	0.087371	0.0132992	0.0768567	0.119918	0.261653	0.0416214	0.35567	0.549708	0.197703	0.0251229
PC(18:3/22:4)	4.23306	2.60388	2.22634	0.0759259	5.2126	5.1494	4.19098	0.158947	2.82377	2.65179	1.72958	0.0858559
PC(18:3/22:6)	5.72331	3.86132	3.30076	0.192426	6.0598	5.5915	4.98585	0.14527	4.45466	6.95817	3.69942	0.125084
PC(20:0/20:0)	0.325321	0.14403	0.103047	0.011252	0.0698358	0.0578102	0.268294	0.0204867	0.40403	0.277765	0.190559	0.032944
PC(20:0/20:1)	0.552451	0.18728	0.183703	0.021316	0.576848	0.185207	0.224885	0.028117	1.32502	2.97755	0.207363	0.0351308
PC(20:0/20:2)	1.28443	0.208717	0.224156	0	1.27344	0.547223	0.471692	0.03281	4.93315	4.92133	0.645707	0.0560221
PC(20:0/20:3)	2.69965	2.43558	0.949315	0.0846644	3.7581	1.55291	1.00822	0.042555	7.79911	19.1241	2.04481	0.254724
PC(20:0/20:4)	8.40198	6.79657	2.59212	0.314665	5.96257	6.52905	2.78435	0.279043	9.33428	18.9028	4.22369	0.258021
PC(20:0/20:5)	0.344304	0.167338	0.136219	0.042232	0.0285591	0.174677	0.252226	0.0261229	0.255878	0.666287	0.335628	0.0653301
PC(20:0/22:0)	0.101935	0.0403291	0.110042	0	0.102981	0.0448083	0.0983274	0.0132228	0.301148	0.166333	0.103449	0.0150265
PC(20:0/22:1)	0.142072	0.0355931	0.0576849	0.0072938	0.155914	0.0461925	0.0801075	0.0151505	0.282349	0.270771	0.0832571	0.0118934
PC(20:0/22:2)	0.0367738	0.0957728	0.107539	0.00588564	0.145149	0.146296	0.167706	0.0148611	0.408858	0.299396	0.131871	0.0100834
PC(20:0/22:4)	1.22356	0.750211	0.257643	0.0297446	0.614186	1.02983	0.534071	0.0567454	1.02039	1.31908	0.496797	0.0248365
PC(20:0/22:5)	1.18789	0.600133	0.496424	0.0440797	1.1194	1.0814	0.634151	0.0772945	1.53378	3.13988	1.02975	0.0688029
PC(20:0/22:6)	0.720015	0.306644	0.401518	0.0369287	0.389879	0.438604	0.38165	0.0271225	1.16846	1.53748	0.913648	0.0792093
PC(20:1/20:1)	0.67411	0.431123	0.33384	0.0931463	0.663696	0.320247	0.571455	0.0757504	1.78396	3.33378	0.482676	0.155547
PC(20:1/20:2)	0.993969	0.605793	0.494365	0.118901	0.730288	0.488121	0.955872	0.0754715	3.5228	7.532	0.826033	0.114021
PC(20:1/20:3)	2.22981	2.84289	1.78013	0.308001	2.08072	2.4581	2.48602	0.391288	4.60755	10.4108	3.87233	0.555918
PC(20:1/20:4)	4.09525	8.1235	2.85236	0.38877	3.6919	5.47976	4.64985	1.13615	5.45545	15.973	8.14662	0.790654
PC(20:1/20:5)	0.3103	0.381572	0.215806	0.0556479	0.415826	0.224442	0.337407	0.0449169	0.595935	0.873598	0.514042	0.0885487
PC(20:1/22:0)	0.0906698	0	0.0438766	0	0.0173181	0	0.127735	0	0.195661	0	0.13057	0.00875649
PC(20:1/22:1)	0.226213	0.0722255	0.059912	0.0254579	0.0364103	0.0465868	0.141517	0.0102567	0.228978	0.318221	0.145754	0.0528354
PC(20:1/22:2)	0.102331	0.106808	0.128557	0.0311184	0.159729	0.0958442	0.228305	0.0221578	0.300255	0.509434	0.118815	0.0212904
PC(20:1/22:4)	0.462929	1.00886	0.548895	0.0650117	0.392178	0.927652	0.926851	0.193047	0.954396	1.46347	0.767936	0.0693816
PC(20:1/22:6)	0.732709	0.721896	0.609886	0.0561684	0.652384	0.489728	0.835518	0.115463	1.05036	2.9574	1.24289	0.127617
PC(20:2/20:2)	0.519207	0.478926	0.3376	0.0820596	0.507661	0.560576	0.723739	0.137393	1.27812	3.22609	0.823259	0.189194
PC(20:2/20:3)	1.25356	1.38756	1.18512	0.0916997	0.988372	1.49174	1.63412	0.307498	1.8854	6.06919	2.16011	0.255515
PC(20:2/20:4)	1.17933	7.25642	2.10448	0.16617	1.4596	6.08284	3.95297	0.51546	3.64301	10.1819	4.75521	0.395326
PC(20:2/20:5)	0.184593	0.360878	0.1827	0.0117262	0	0.230267	0.148724	0.0540466	0.230294	0.522883	0.329118	0.0668402
PC(20:2/22:0)	0.155873	0.0266739	0.0591448	0.0103382	0.103574	0.0466947	0.0911112	0	0.312878	0.12698	0.141169	0.0230452
PC(20:2/22:1)	0.0507128	0.0585279	0.0700594	0	0.130638	0.0464426	0.12103	0	0.00582882	0.218612	0.0876173	0.0162838
PC(20:2/22:2)	0.134152	0.0641688	0.0487623	0.0263683	0.155656	0.0783896	0.200773	0.0165708	0.30155	0.206778	0.195561	0.0366645
PC(20:2/22:4)	0.263746	0.797573	0.438537	0.0466448	0.370389	0.730313	0.723543	0.13105	0.0469955	1.12314	0.667277	0.0494266
PC(20:2/22:6)	0	1.13227	0.460064	0.0537576	0	1.22097	0.732471	0.0580139	0	2.10417	1.04162	0.055592
PC(20:3/20:3)	1.15021	1.67522	1.01396	0.193145	1.14153	1.48431	1.3887	0.24818	3.90394	6.38762	2.18712	0.270169
PC(20:3/20:4)	8.40504	10.4758	3.92667	0.324263	1.25667	10.4189	5.92366	0.438692	8.08481	13.3112	5.26957	0.370594
PC(20:3/20:5)	0.599191	0.636253	0.216792	0.0895666	0	0.442241	0.230189	0.0567431	0.744094	1.04076	0.448928	0.0869543
PC(20:3/22:0)	0.105947	0.0402311	0.0611661	0.0115332	0.051965	0.04043	0.135332	0.0410695	0.183704	0.0628523	0.14652	0.0368022
PC(20:3/22:1)	0.171943	0.110454	0.113409	0.044695	0.254655	0.0906733	0.180968	0.0227747	0.246531	0.533097	0.154947	0.0789249
PC(20:3/22:2)	0.140856	0.12088	0.0757817	0.0229461	0.0784599	0.100381	0.168561	0.0351606	0.146594	0.579207	0.242033	0.0375181
PC(20:3/22:4)	0.965314	0.956448	0.534981	0.0597248	1.25803	1.37106	0.98458	0.17498	0.626299	1.37578	0.693567	0.0767247
PC(20:3/22:6)	2.67686	2.51664	1.13103	0.119013	2.84514	2.81105	1.90894	0.0988466	2.10044	4.18532	1.74046	0.128277
PC(20:4/20:4)	4.13958	6.14992	2.6343	0.302634	4.45803	6.63115	4.24777	0.496461	3.79765	7.31324	3.28639	0.309592
PC(20:4/20:5)	0.00749766	0.34046	0.195049	0.4511	0.101618	0.305081	0.261557	0.265376	0.808472	0.718662	0.299358	0.457605
PC(20:4/22:0)	0.0838955	0.0716775	0.059624	0.0359278	0.12309	0.0294163	0.113684	0.0568585	0.142588	0.211353	0.149338	0.0699621
PC(20:4/22:1)	0.233859	0.234482	0.17946	0.0848171	0.133907	0.169912	0.216479	0.254837	0.278205	0.875061	0.438372	0.115361
PC(20:4/22:2)	0.157721	0.190953	0.149019	0.0299461	0.233088	0.149828	0.181251	0.0976187	0.325788	0.685331	0.260643	0.0879063
PC(20:4/22:4)	0.436698	0.921842	0.592437	0.103096	0.902669	1.12458	0.828787	0.378246	0.373215	1.04652	0.861055	0.11434
PC(20:4/22:6)	0	1.21433	0.825956	0.262403	0	1.46827	0.915883	0.35482	0	2.19027	1.24692	0.285374
PC(20:5/20:5)	0.407909	0.502105	0.227372	0.0416302	0.565054	0.464456	0.434283	0.0269342	0.182461	0.872226	0.388914	0.0520543
PC(20:5/22:0)	0.0387634	0.0460958	0.0724036	0.00795904	0.0616187	0.0533461	0.0757037	0.00560314	0.231265	0.258635	0.12651	0.0131256
PC(20:5/22:1)	0.199944	0.090681	0.0609318	0.0164131	0.188162	0.0775093	0.115417	0	0.0486609	0.0888057	0.0596432	0.014965
PC(20:5/22:2)	0.0565153	0.042847	0.03855	0.0119711	0.194233	0.0751692	0.074226	0.018036	0.024631	0.219628	0.119287	0.0241126
PC(20:5/22:4)	0.705741	0.627028	0.559999	0.0375098	0.0906554	1.00022	0.989034	0.127836	0	1.31107	0.683288	0.0753636
PC(20:5/22:5)	1.534	1.33767	0.909929	0.13251	1.67437	1.86795	1.38814	0.0881136	1.63496	2.03784	1.2985	0.111944
PC(20:5/22:6)	1.3024	1.82962	1.2391	0.135389	1.53377	2.26358	1.87531	0.0971756	1.80577	3.11345	1.61591	0.086594
PC(22:0/22:0)	0.153636	0.059787	0.0643587	0	0.125834	0.0601051	0.142014	0.0221131	0.168388	0.174008	0.119169	0.03773
PC(22:0/22:1)	0.0415721	0.0517699	0.111616	0	0.0860943	0.049902	0.0976967	0.0148167	0.248879	0.121061	0.0612233	0.019222
PC(22:0/22:2)	0.146443	0.0580286	0.0463938	0.00515196	0.0830388	0.0508044	0.0954872	0.00909477	0.304332	0.1873	0.090087	0
PC(22:0/22:4)	0.259703	0.0785547	0.128307	0.00844638	0.158228	0.139934	0.167045	0.0187438	0.0242433	0.315586	0.0591895	0.00919565
PC(22:0/22:6)	0.179013	0.194238	0.209223	0.0064547	0.00976198	0.132505	0.325232	0.0189927	0.296224	0.738384	0.301793	0.0118071
PC(22:1/22:1)	0.108549	0.0787358	0.0552379	0	0.0737703	0.0388929	0.142964	0.0328012	0.0955154	0.235186	0.115193	0.0144249
PC(22:1/22:2)	0.126628	0.0693018	0.110117	0	0.143281	0.0376744	0.110124	0.0170482	0.0520964	0.174827	0.157523	0.010009
PC(22:1/22:4)	0.12998	0.189105	0.266221	0.030744	0.17859	0.269576	0.261763	0.0463687	0.162376	0.502411	0.414276	0.0288186
PC(22:1/22:6)	0.372667	0.226027	0.342917	0.0193907	0.358678	0.37554	0.414173	0.0234667	0.312294	0.696686	0.542526	0.0286824
PC(22:2/22:2)	0.087473	0.0447568	0.066507	0	0.219288	0.0418973	0.116295	0	0.242498	0.271234	0.0904674	0
PC(22:2/22:4)	0.0607232	0.132132	0.137299	0.0195024	0.0532382	0.189532	0.125428	0.0341437	0.296374	0.322013	0.17433	0.0202021
PC(22:2/22:6)	0.0253761	0.192364	0.196044	0.0214131	0.0671581	0.373791	0.273998	0.0188629	0.233316	0.749928	0.168319	0.0404148
PC(22:4/22:4)	0.13077	0.303499	0.268401	0.0236802	0.238624	0.470894	0.401411	0.0949807	0.546246	0.439566	0.362382	0.0470374
PC(22:4/22:6)	0.00786062	0.676967	0.365237	0.0445392	0	0.568641	0.56258	0.136908	0.111913	1.02195	0.584746	0.0448989
PC(22:6/22:6)	0.908317	1.20435	1.06042	0.0159716	0.981052	1.53083	1.91712	0.0107049	1.13085	2.74279	1.18374	0.0211885
LPC(14:0)	0	0	0	0	0	0	0.468404	0	0	0	0.645729	0.0449229
LPC(14:1)	0.674955	0	0	0.0286398	1.45378	0.267064	0	0	0	0.38946	0.363657	0
LPC(16:0)	16.1804	26.027	11.0958	4.79668	9.68202	14.2537	4.28485	5.83757	21.5191	34.8882	23.2412	8.33908
LPC(16:1)	0.494546	0.973619	1.2126	0.532683	0.472268	0.863497	0.784744	0.401398	1.31276	1.49028	1.96336	1.166
LPC(18:0)	47.2633	82.1612	87.6914	23.9723	33.1305	69.0791	49.4714	26.3335	23.0813	78.3653	101.969	52.284
LPC(18:1)	129.265	124.44	137.972	8.99723	100.779	92.3496	147.04	10.9394	187.48	244.19	193.529	17.2904
LPC(18:2)	12.6635	9.15491	3.11832	0.361071	12.2708	9.07914	1.96671	0.59574	10.2825	14.721	4.25741	0.679536
LPC(18:3)	0.568578	0	0	0.058153	0.436271	0	0	0.0352227	0.571546	0.347389	0	0.0656461
LPC(20:0)	30.4909	22.1153	24.9122	0.788701	21.9098	17.5439	12.209	0.660306	31.5471	68.0691	58.344	2.16049
LPC(20:1)	29.6217	33.066	15.3262	1.00942	25.2503	17.2696	8.61286	1.24641	41.5884	250.675	26.0661	2.81986
LPC(20:2)	8.45549	7.79066	6.44719	0.360911	8.55554	5.15268	5.00737	0.533877	13.4507	32.3214	8.64284	1.03906
LPC(20:3)	9.56641	20.313	13.9669	0.655992	11.1467	12.3712	13.5865	0.890226	9.42594	25.1353	20.8143	1.23745
LPC(20:4)	10.2621	30.4833	15.5608	0.561969	11.565	28.4605	28.3448	1.73876	5.8571	22.0703	33.2983	0.966803
LPC(20:5)	0.875964	1.11156	0.716186	0	0	0.639825	0.592152	0.0410712	0.935527	1.08734	1.57388	0.0480306
LPC(22:0)	15.7159	6.43553	15.7344	0.316466	10.7859	5.05225	6.19409	0.214649	14.0216	17.3532	22.988	0.590199
LPC(22:1)	17.5785	6.72137	21.6524	0.249262	8.82565	4.80608	9.82924	0.265044	15.8273	81.0021	34.0774	0.964696
LPC(22:2)	3.85012	2.06023	4.26839	0.0820881	2.88683	1.89943	2.70424	0.0588719	5.62998	23.9042	8.39148	0.203084
LPC(22:4)	6.15828	9.42594	8.85458	0.273659	5.23517	9.08539	12.0898	0.877646	1.79958	6.83026	6.82252	0.383645
LPC(22:5)	4.16623	8.64948	7.52562	0.214268	4.59937	11.1622	13.2739	0.710716	2.87491	6.42324	12.5219	0.432464
LPC(22:6)	0.495235	2.27709	1.77902	0.113779	0.521584	1.92597	2.49267	0.165194	0	3.01512	3.70707	0.195404
PE(14:0/14:0)	0.0448563	0.0298727	0.0724494	0.0349149	0.0511917	0.0278199	0.149885	0.0455655	0.0995284	0.265618	0.156317	0.0572276
PE(14:0/14:1)	0.00238181	0.000427163	0.00311301	0.0168261	0.00255953	0.000447287	0.00579592	0.0086223	0.01255	0.0241236	0.0157186	0.0314381
PE(14:0/16:0)	0.530552	0.390926	0.668145	1.56364	0.561559	0.362203	0.840148	1.59631	1.00356	2.03153	1.31155	2.64941
PE(14:0/16:1)	0.252273	0.126629	0.317867	0.362518	0.363818	0.120835	0.624611	0.283325	0.953326	2.28221	1.03965	0.832338
PE(14:0/18:0)	0.194475	0.199564	0.186041	6.68119	0.191312	0.126885	0.191486	5.42898	0.362478	0.410827	0.26421	10.8862
PE(14:0/18:1)	1.70396	1.04817	2.1558	3.4926	2.22143	1.03648	4.0094	2.94503	3.545	8.2154	4.32317	5.74999
PE(14:0/18:2)	0.0788349	0.0582302	0.0992487	0.211349	0.11336	0.0621512	0.182824	0.155164	0.198374	0.477457	0.233468	0.274568
PE(14:0/18:3)	0.00329265	0.000959566	0.00456818	0.0252262	0.00327979	0.00135465	0.00821512	0.0263147	0.0109848	0.0207237	0.0127226	0.0667083
PE(14:0/20:0)	0.00516387	0.00168562	0.00219857	0.710139	0.00411683	0.00171723	0.00129345	0.323175	0.00851907	0.0119234	0.0038565	1.02527
PE(14:0/20:1)	0.0557171	0.044048	0.063558	3.11613	0.0671738	0.0340907	0.119199	2.26425	0.122467	0.260093	0.0942276	4.70624
PE(14:0/20:2)	0.0349446	0.0295567	0.0488874	0.248673	0.0498334	0.025642	0.105368	0.228648	0.0803533	0.223337	0.0957057	0.396703
PE(14:0/20:3)	0.0435763	0.0309026	0.0547631	0.204727	0.0487887	0.0272808	0.0898166	0.143986	0.0849213	0.239483	0.120027	0.35821
PE(14:0/20:4)	0.0751022	0.0826182	0.174398	0.213496	0.0663302	0.0740178	0.207577	0.251939	0.110124	0.448255	0.405865	0.359253
PE(14:0/20:5)	0.00312895	0.00414067	0.00645115	0.0114468	0.00321378	0.00397942	0.00614997	0.0157091	0.00346963	0.0191948	0.0144776	0.0187004
PE(14:0/22:0)	0.00194933	0.000456699	0.00181265	0.0274525	0.000752432	0.00118641	0.00108483	0.0192489	0.000387426	0.00141758	0.000695362	0.0330458
PE(14:0/22:1)	0.0082261	0.00473109	0.00916174	0.23666	0.00742969	0.00393186	0.0077747	0.121093	0.01612	0.0173374	0.0103488	0.228339
PE(14:0/22:2)	0.00873438	0.00586961	0.0133041	0.460469	0.0123561	0.005435	0.0294836	0.350788	0.0226687	0.0501428	0.0280894	0.742454
PE(14:0/22:4)	0.0503133	0.0618461	0.131573	0.284407	0.0796326	0.0951039	0.24694	0.40371	0.0334647	0.159886	0.157234	0.397361
PE(14:0/22:6)	0.00816425	0.0159903	0.0425853	0.0792612	0.0113426	0.0182552	0.0608888	0.0788447	0.0109591	0.0704857	0.0707373	0.107703
PE(14:1/14:1)	0.000321672	0.000652967	0.000567637	0	0.000489399	0.00049642	0.00152134	0.00465916	0.000774234	0.0036043	0.00182982	0.0045173
PE(14:1/16:0)	0.0660938	0.0436691	0.0745764	0.136397	0.0819286	0.0459265	0.0925106	0.0703561	0.256824	0.352571	0.232109	0.48901
PE(14:1/16:1)	0.0257778	0.0140766	0.0298808	0.0604809	0.0300664	0.0270126	0.0466973	0.0310733	0.0925463	0.161593	0.0900089	0.208129
PE(14:1/18:0)	0.0672468	0.0239375	0.0399141	0.279372	0.0984056	0.0168997	0.0714609	0.0488629	0.321699	0.36327	0.17344	1.00209
PE(14:1/18:1)	0.186349	0.150194	0.208191	0.343036	0.216849	0.189061	0.289822	0.12513	0.574609	1.04227	0.440423	0.864713
PE(14:1/18:2)	0.0161954	0.00443159	0.00815278	0.077161	0.0136267	0.00189553	0.00861188	0.0486127	0.019604	0.0189805	0.0250381	0.199023
PE(14:1/18:3)	0.00105023	0.000901726	0.00178883	0.00177955	0.00163072	0.00122121	0.0025161	0.00275306	0.0032095	0.00992781	0.00371818	0.00445543
PE(14:1/20:0)	0.00219925	0.00190006	0.00195653	0.0429541	0.00474826	0.00129257	0.00231807	0.00655571	0.00731592	0.00379092	0.00216873	0.107161
PE(14:1/20:1)	0.0260903	0.0224292	0.027929	0.105107	0.0286122	0.0194049	0.0507768	0.0180818	0.110647	0.218203	0.0456648	0.25684
PE(14:1/20:2)	0.0142088	0.00749397	0.0176375	0.0293537	0.0179003	0.0135583	0.0330114	0.00739215	0.0561297	0.127029	0.0314928	0.0329877
PE(14:1/20:3)	0.0464622	0.0370313	0.0571555	0.096073	0.0476197	0.0371571	0.0540213	0.0909715	0.0635588	0.179568	0.071223	0.10276
PE(14:1/20:4)	0.252476	0.531372	0.489845	0.357876	0.260052	0.647097	0.471965	0.573068	0.157882	0.592949	0.48946	0.296689
PE(14:1/20:5)	0.00449919	0.0156251	0.0135766	0.0192695	0.00668617	0.0150969	0.0108065	0.0182293	0.00678378	0.0327301	0.0187367	0.0130453
PE(14:1/22:0)	0.00152227	0.0013555	0.00188169	0.013276	0.00224082	0.000795547	0.00111013	0.0102204	0.00215365	0.00142871	0.00283818	0.0200413
PE(14:1/22:1)	0.00688459	0.00499947	0.00781937	0.0198321	0.0104724	0.00379115	0.00877661	0.00746347	0.0248663	0.0146719	0.00932488	0.0330911
PE(14:1/22:2)	0.012479	0.00670263	0.0146461	0.0305546	0.0154643	0.00963477	0.0290439	0.0106967	0.0401626	0.0749971	0.0189648	0.0415966
PE(14:1/22:4)	0.174971	0.157932	0.249884	0.15078	0.196268	0.242013	0.435059	0.689808	0.111514	0.346856	0.279362	0.146889
PE(14:1/22:6)	0.0305169	0.0580682	0.0923272	0.058411	0.0356392	0.100762	0.121104	0.0975169	0.0221169	0.152898	0.115516	0.0524465
PE(16:0/16:0)	9.51842	8.042	8.14549	15.7555	8.69504	8.11433	7.36117	19.9883	12.6009	14.1099	11.0248	20.1943
PE(16:0/16:1)	5.47498	2.73671	5.11195	8.91955	6.45873	2.7782	6.74109	7.65776	19.9172	33.4395	13.8744	18.2695
PE(16:0/18:0)	1.00055	1.00311	0.345994	22.5471	0.686224	0.509488	0.234999	31.9366	0.870418	0.133852	0.333693	29.4564
PE(16:0/18:1)	33.1653	23.4162	34.0977	61.4633	36.3786	21.415	40.048	62.4335	49.0653	78.32	45.6534	77.1439
PE(16:0/18:2)	2.15028	1.3392	1.94331	3.61938	2.39798	1.60936	2.26868	4.31396	4.35104	7.81625	3.69022	4.82014
PE(16:0/18:3)	0.0753446	0.0288195	0.0810876	0.18842	0.0907323	0.0293319	0.0951216	0.245979	0.266855	0.51911	0.228742	0.46147
PE(16:0/20:0)	0.0133384	0.00909914	0.00442984	2.91275	0.0156078	0.00481177	0.00395778	3.50566	0	0	0.0131574	3.73522
PE(16:0/20:1)	0.945453	0.774061	0.750596	28.8965	0.985027	0.550603	0.872351	39.8456	1.40606	0.897428	0.670781	42.4356
PE(16:0/20:2)	0.800381	0.700786	0.904064	3.55789	0.952717	0.603566	1.20077	4.14154	1.43198	3.31559	1.2676	4.20757
PE(16:0/20:3)	2.17439	1.59004	2.47396	4.40401	2.24313	1.29307	2.57653	4.5736	3.38719	8.19106	3.8134	4.91212
PE(16:0/20:4)	4.53265	4.56883	7.83185	10.3925	4.3397	3.54043	8.16951	17.5489	5.33203	16.9782	13.7383	12.6743
PE(16:0/20:5)	0.0972897	0.125193	0.202103	0.459229	0.0966546	0.0912113	0.155893	0.448503	0.177597	0.662977	0.446766	0.728041
PE(16:0/22:0)	0.00136011	0.00523152	0.000175567	0.186127	0	0.00195648	0.00204004	0.199815	0	0.0040929	0.00231132	0.20917
PE(16:0/22:1)	0.0895376	0.0520221	0.0476895	1.3796	0.0892339	0.0291467	0.0160189	1.5319	0.142063	0.0400437	0.0141592	1.40253
PE(16:0/22:2)	0.158911	0.103487	0.178537	2.03439	0.218225	0.0868642	0.324124	2.90447	0.300753	0.634222	0.263529	2.53298
PE(16:0/22:4)	2.63203	3.08881	4.12246	5.94199	3.46451	4.24705	6.15269	13.1367	1.58176	4.2056	4.38618	5.49442
PE(16:0/22:6)	0.849246	1.48206	2.63424	4.29663	1.09581	1.91037	3.16739	5.82283	0.601888	4.01176	3.42253	2.99869
PE(16:1/16:1)	0.880501	0.395176	0.830447	2.12192	1.39111	0.421502	1.34645	1.19003	5.00617	9.9519	4.1445	5.64996
PE(16:1/18:0)	3.91725	2.35303	3.01046	26.8732	4.28832	1.8862	3.23096	15.8556	8.37828	10.1858	4.8724	40.969
PE(16:1/18:1)	8.44825	4.69781	8.48691	20.1986	11.4227	4.66588	12.6685	13.8324	21.6902	46.7435	20.0447	37.1129
PE(16:1/18:2)	0.452833	0.137364	0.383081	1.51809	0.552932	0.168796	0.479508	0.942204	1.43018	2.84925	1.23442	2.12425
PE(16:1/18:3)	0.0251017	0.016686	0.0275949	0.241756	0.0182524	0.0121562	0.0299521	0.270637	0.118205	0.222262	0.096484	0.364954
PE(16:1/20:0)	0.0476141	0.0343768	0.0265727	1.9323	0.0574462	0.023046	0.0352774	1.01924	0.117649	0.0329062	0.0352997	3.62001
PE(16:1/20:1)	0.499124	0.3527	0.473198	6.72968	0.628889	0.313228	0.695175	5.47012	1.39647	2.23794	0.662861	11.6238
PE(16:1/20:2)	0.332538	0.253009	0.355941	1.00197	0.335735	0.246121	0.65351	0.728471	1.00736	2.04634	0.692212	1.48276
PE(16:1/20:3)	1.00721	1.26011	1.04966	1.34605	0.916011	1.03267	1.06434	1.01606	0.858821	3.52914	1.74396	1.61272
PE(16:1/20:4)	4.0124	9.38944	7.59794	5.49546	4.1056	10.5064	7.33453	8.47756	2.86908	9.48989	0	5.72547
PE(16:1/20:5)	0.108991	0.278144	0.202536	0.24886	0.108943	0.255009	0.172208	0.246575	0.118592	0.456873	0.287784	0.377212
PE(16:1/22:0)	0.0369206	0.0200872	0.0186484	0.212672	0.0326354	0.0101715	0.003551	0.108694	0.0797957	0	0.00769962	0.42069
PE(16:1/22:1)	0.124408	0.0901691	0.0914032	0.804434	0.153802	0.0790229	0.0959451	0.426803	0.346166	0.421835	0.142519	1.06442
PE(16:1/22:2)	0.137306	0.0973055	0.160505	1.03102	0.112581	0.0965049	0.295865	0.854502	0.37974	0.562158	0.174061	1.51888
PE(16:1/22:4)	1.99031	2.01933	2.79803	2.07452	2.17651	2.80937	4.36759	6.75101	1.38087	3.18987	2.83931	2.10236
PE(16:1/22:6)	0.572795	1.17017	1.4777	1.24312	0.601744	1.65946	1.91305	1.5281	0.384031	2.33678	1.79109	1.17609
PE(18:0/18:0)	1.11229	9.75444	15.112	21.5724	1.27758	14.8523	15.0641	19.4765	0.551228	31.11	20.3695	23.9122
PE(18:0/18:1)	88.597	69.8992	76.3116	140.745	90.6221	58.3096	65.778	100.475	84.0104	62.61	62.3915	134.824
PE(18:0/18:2)	9.82384	7.39803	8.26057	14.514	9.90024	7.99158	7.35748	14.7129	12.2344	16.708	10.1089	16.166
PE(18:0/18:3)	0.350101	0.181242	0.359937	0.963673	0.372043	0.180353	0.347155	0.642851	1.14846	1.70017	0.817967	1.49844
PE(18:0/20:0)	0	0.0105472	0.194755	4.91442	0	0.149422	0.332078	4.7672	0	1.06138	0.536527	4.91786
PE(18:0/20:1)	1.75962	1.63726	0.849159	5.9778	1.5676	0.914417	0.242395	2.72923	1.49935	0.0164839	0.56202	5.77121
PE(18:0/20:2)	3.50429	3.46233	2.89419	4.8363	3.66442	2.70059	3.11675	2.61704	4.29234	7.48876	3.01867	4.66346
PE(18:0/20:3)	15.7946	21.2257	17.6155	23.478	17.8313	20.2787	19.2387	18.011	17.5458	38.4549	21.862	21.6373
PE(18:0/20:4)	38.1615	47.9371	58.4992	70.2974	36.8442	49.5326	67.4747	101.609	29.6078	70.1818	77.7391	77.5068
PE(18:0/20:5)	1.02348	1.14544	1.31286	2.7275	0.908104	0.923777	1.14808	2.21803	1.14754	3.29332	2.78467	3.77291
PE(18:0/22:0)	0.00671016	0.0104863	0.00531336	0.0490854	0.00742028	0.00765105	0.00297389	0.220329	0.00754074	0.0168674	0.00765338	0.0948969
PE(18:0/22:1)	0.124102	0.108546	0.0151684	0.173579	0.144125	0.0119819	0.0187192	0.0981355	0.185699	0.0314113	0.0693028	0.349134
PE(18:0/22:2)	0.372293	0.406582	0.286796	0.71	0.468437	0.308914	0.395387	0.475265	0.490276	0.298915	0.245495	0.790601
PE(18:0/22:4)	11.3055	14.0641	13.7709	13.0724	14.2133	18.0864	17.8533	28.5468	6.71052	11.5439	14.093	11.593
PE(18:0/22:6)	3.55604	5.94748	7.01855	14.8708	3.5921	7.12656	7.43866	16.0773	2.32701	8.94388	10.482	12.414
PE(18:1/18:1)	121.741	71.317	110.95	194.817	139.121	81.0792	175.941	198.37	129.882	258.661	146.725	223.287
PE(18:1/18:2)	7.18144	4.71026	6.67493	11.1633	7.98565	5.39417	8.2284	13.3293	11.6811	23.7757	11.2433	14.5114
PE(18:1/18:3)	0.254754	0.0991658	0.26621	0.648186	0.307627	0.100102	0.373341	0.741877	0.817898	1.69005	0.787475	1.16868
PE(18:1/20:0)	0.237437	0.210871	0.111519	12.5774	0.231548	0.104626	0.0870903	6.22592	0.219561	0	0.066614	11.1336
PE(18:1/20:1)	2.95637	2.81392	2.65999	28.4111	3.28484	2.49627	4.56705	23.612	4.02724	9.19013	3.25768	36.473
PE(18:1/20:2)	2.93696	2.63661	3.07983	6.43108	3.57598	2.5655	5.17397	5.3463	5.04443	15.1454	4.99725	6.45935
PE(18:1/20:3)	7.46416	6.10536	8.098	10.2111	8.2533	6.46938	10.8988	11.2076	9.57577	26.2716	12.4013	9.85379
PE(18:1/20:4)	12.6216	15.2164	21.8823	23.1428	13.5048	15.3603	28.3704	43.7628	11.9602	48.8132	35.0891	26.8494
PE(18:1/20:5)	0.321638	0.394382	0.527627	1.21166	0.341939	0.315953	0.547591	1.26615	0.452298	2.06031	1.2164	1.43955
PE(18:1/22:0)	0.108641	0.0740988	0.00113018	0.818522	0.103337	0.00597453	0.00371455	0.605215	0	0.0102034	0.00798004	1.09079
PE(18:1/22:1)	0.47702	0.402942	0.381526	2.79293	0.505778	0.289828	0.439109	1.96684	0.774871	0.86536	0.359055	2.99092
PE(18:1/22:2)	0.384242	0.393111	0.450849	3.08048	0.565234	0.358836	0.933236	2.76714	0.813362	2.17875	0.68879	3.57145
PE(18:1/22:4)	4.41672	7.20516	5.9881	6.08502	5.90624	10.9368	11.0548	20.6252	2.87701	9.17386	7.54926	5.74172
PE(18:1/22:6)	1.56984	3.58068	4.06719	5.61689	2.10198	4.94065	6.57613	11.1062	1.37731	10.381	6.82952	5.37889
PE(18:2/18:2)	0.176397	0.143581	0.245287	0.730545	0.284355	0.25611	0.327836	0.960939	0.434604	0.766405	0.524226	0.841238
PE(18:2/18:3)	0.00542375	0.00267896	0.0118524	0.185999	0.00796271	0.00725249	0.0148521	0.388414	0.0188643	0.0556658	0.0348781	0.137109
PE(18:2/20:0)	0.0197941	0.0158622	0.0144987	2.00657	0.0323507	0.0148304	0.0225202	1.99652	0.0285	0.0332753	0.0192937	1.82678
PE(18:2/20:1)	0.179385	0.187698	0.197222	2.55054	0.248587	0.179558	0.29758	3.66982	0.36037	0.755769	0.250662	3.13411
PE(18:2/20:2)	0.12026	0.12295	0.170148	0.374592	0.188581	0.144627	0.256095	0.453597	0.236227	0.699319	0.263852	0.463969
PE(18:2/20:3)	0.323657	0.255005	0.414776	0.558297	0.185448	0.218716	0.375166	0.617189	0.22565	0.989796	0.51994	0.567253
PE(18:2/20:4)	0.796175	1.57826	1.40071	1.01829	0.954393	1.94971	1.55349	1.74553	0.291169	2.01537	1.59002	1.13584
PE(18:2/20:5)	0.0225583	0.0463096	0.0341971	0.0649004	0.0245578	0.0413414	0.0351705	0.0435742	0.0196836	0.0986908	0.055378	0.071272
PE(18:2/22:0)	0.0160211	0.00802974	0.00534445	0.0733438	0.0171122	0.00446308	0.00404934	0.0485991	0.020727	0.008249	0.00410787	0.118978
PE(18:2/22:1)	0.0365171	0.0280046	0.0334417	0.224323	0.0378289	0.0331799	0.0584761	0.204803	0.0899113	0.194739	0.0510978	0.301328
PE(18:2/22:2)	0.0246141	0.0259072	0.0335393	0.229346	0.0341982	0.0255449	0.0828974	0.308619	0.0713963	0.177938	0.0576449	0.261248
PE(18:2/22:4)	0.133809	0.532381	0.504897	0.402076	0.227236	0.803309	0.855103	1.41831	0.267458	0.373398	0.612542	0.431201
PE(18:2/22:6)	0.147315	0.247561	0.336274	0.339034	0.175161	0.351255	0.460732	0.500684	0.109874	0.623836	0.334948	0.332596
PE(18:3/18:3)	0.000305783	0.000993817	0.00223605	0.00823836	0.000820288	0.000660638	0.00152129	0.0127148	0.00307352	0.00220039	0.00481485	0.00835228
PE(18:3/20:0)	0	0.00264492	0.00749918	0.0688441	0	0.0057695	0.00853777	0.0411974	0.00827905	0.0096833	0.00647324	0.159158
PE(18:3/20:1)	0.0222872	0.0012297	0.0235562	0.100488	0.0134301	0.00842046	0.0374468	0.102725	0.0258583	0.0174556	0.0286653	0.274774
PE(18:3/20:2)	0.0034472	0.00196281	0.0129775	0.0227382	0.010565	0.00306596	0.0255349	0.0126313	0.0149176	0.0384638	0.0303902	0.0332893
PE(18:3/20:3)	0.0132029	0.0117011	0.026199	0.0184017	0.0242187	0.0135231	0.0265469	0.0447348	0.0459673	0.0777293	0.0338404	0.0292362
PE(18:3/20:4)	0.0512083	0.081913	0.0897104	0.0534836	0	0.0911626	0.140848	0.100504	0.0283525	0.112966	0.111451	0.0377257
PE(18:3/20:5)	0.00146199	0.00254521	0.00178491	0.0106543	0.000640236	0.00143337	0.00387324	0.00951191	0.000887934	0.00347333	0.00532677	0.00663604
PE(18:3/22:0)	0	0.00240428	0.00329442	0.0192454	0.00247542	0.00425716	0.00514692	0	0.0042642	0.0153067	0.00498282	0.0248635
PE(18:3/22:1)	0	0.00535578	0.00747589	0.0206909	0.00409461	0.0103764	0.0133493	0.0145822	0.0241186	0.0200137	0.0114756	0.0263033
PE(18:3/22:2)	0.0010772	0.00224987	0.00494773	0.0130016	0.000483514	0.00286567	0.00699045	0.0141931	0.00218399	0.0111082	0.00687018	0.0236958
PE(18:3/22:4)	0.00145079	0.0203387	0.0326286	0.0172004	0.021072	0.0235366	0.0643606	0.0617688	0	0.0475477	0.0420937	0.0242339
PE(18:3/22:6)	0.0020083	0.00515008	0.0161725	0.0187437	0	0.0161291	0.0246473	0.0288273	0.00855311	0.0331365	0.0102591	0.0233696
PE(20:0/20:0)	0.121763	0.0756314	0.152234	0.244439	0.139102	0.091057	0.235771	0.13425	0.160608	0.388769	0.29309	0.254001
PE(20:0/20:1)	0.153037	0.0945565	0.0773103	0.194988	0.145906	0.0627297	0.0787879	0.1155	0.216665	0.180759	0.110522	0.269152
PE(20:0/20:2)	0.34904	0.251078	0.196522	0.381172	0.288614	0.139075	0.12934	0.143431	0.503697	0.565824	0.233085	0.415838
PE(20:0/20:3)	1.21973	1.53268	1.00795	1.35535	1.3001	1.10686	0.763724	1.24254	1.28773	2.20779	1.47095	1.80184
PE(20:0/20:4)	1.44342	2.31249	1.31227	1.69642	1.93509	2.40238	1.42239	2.94683	1.36635	2.75389	2.3162	2.25408
PE(20:0/20:5)	0.0705399	0.114401	0.0671712	0.132213	0.104339	0.110799	0.070982	0.188989	0.0645805	0.1789	0.116835	0.159605
PE(20:0/22:0)	0.00099673	0.000740164	0.00249297	0.00853393	0.00148457	0.00195576	0.00376973	0.00662947	0.00290501	0.00287207	0.00635139	0.00819785
PE(20:0/22:1)	0.0163597	0.00569684	0.00859637	0.018145	0.0104829	0.0050818	0.0104563	0.011499	0.0208658	0.0185615	0.0104748	0.0215846
PE(20:0/22:2)	0.0309647	0.0137747	0.0161928	0.0170644	0.032298	0.0135327	0.0219399	0.0109537	0.0425811	0.0446948	0.0224544	0.0286834
PE(20:0/22:4)	0.460147	0.440115	0.219097	0.292241	0.45337	0.50502	0.273	0.760772	0.336202	0.456847	0.347073	0.376783
PE(20:0/22:6)	0.160266	0.225985	0.192103	0.260345	0.0990399	0.151792	0.142583	0.266725	0.147672	0.569593	0.332331	0.373684
PE(20:1/20:1)	0.672562	0.397979	0.317864	0.791031	0.675051	0.370582	0.475355	0.463356	0.854485	1.04869	0.375355	1.24509
PE(20:1/20:2)	0.653064	0.537434	0.355354	0.669989	0.77491	0.444251	0.564579	0.379232	1.15895	1.85753	0.605795	0.847503
PE(20:1/20:3)	1.38025	1.84553	0.947122	1.55501	1.68284	1.51554	1.30607	2.09257	2.24292	4.48332	1.90598	1.98554
PE(20:1/20:4)	1.63462	3.36519	1.9793	2.1784	2.21627	2.99768	2.89249	4.43257	1.35741	5.82542	3.22053	2.50731
PE(20:1/20:5)	0.0606991	0.105665	0.0639825	0.16475	0.070515	0.103255	0.0703024	0.200382	0.0656387	0.277594	0.136667	0.192443
PE(20:1/22:0)	0.00382511	0.00258145	0.00232224	0.0198606	0.00924439	0.00180628	0.00314078	0.0108502	0.0114982	0.0100497	0.00657048	0.020212
PE(20:1/22:1)	0.0553493	0.0254095	0.024917	0.0631749	0.0614655	0.0256938	0.0373876	0.0321588	0.110543	0.109925	0.0442988	0.0807466
PE(20:1/22:2)	0.0459257	0.0364544	0.0274999	0.0806918	0.0602831	0.0343093	0.0509484	0.0521544	0.108604	0.171126	0.0493683	0.0947846
PE(20:1/22:4)	0.49686	0.643087	0.406742	0.435685	0.495001	0.865118	0.679864	1.36016	0.31434	0.698629	0.492262	0.424458
PE(20:1/22:6)	0.220342	0.368243	0.358236	0.427142	0.195504	0.417244	0.383701	0.568888	0.173191	0.975713	0.582905	0.340222
PE(20:2/20:2)	0.10328	0.104859	0.0961477	0.174411	0.13387	0.110045	0.188881	0.121491	0.219587	0.443817	0.137943	0.193828
PE(20:2/20:3)	0.240004	0.292916	0.225332	0.282774	0.336954	0.277195	0.356026	0.279686	0.349518	0.868442	0.362832	0.28429
PE(20:2/20:4)	0.576093	1.08531	0.779109	0.691247	0.467717	1.26223	1.1924	1.14862	0.376184	1.75195	1.19346	0.680055
PE(20:2/20:5)	0.0113626	0.036556	0.022013	0.0371318	0.0131998	0.031414	0.0252551	0.031989	0.0114337	0.0691942	0.0391676	0.0442206
PE(20:2/22:0)	0.00103832	0.00170491	0.0011765	0.019199	0.000995422	0.0022102	0.00219375	0.00877469	0.0034911	0.00115399	0.000392941	0.0477097
PE(20:2/22:1)	0.0112501	0.0113151	0.0115279	0.0453642	0.015169	0.00852234	0.0168146	0.0349285	0.0216975	0.0443171	0.012009	0.0470557
PE(20:2/22:2)	0.0181408	0	0	0.0557514	0.0193814	0.0144737	0	0.0348351	0.0290659	0	0	0.0623625
PE(20:2/22:4)	0.18422	0.329237	0.232405	0.165776	0.171298	0.47702	0.458772	0.553329	0.080244	0.291815	0.250969	0.136368
PE(20:2/22:6)	0.0776015	0.197408	0.177466	0.168308	0.0679863	0.260941	0.266763	0.231317	0.0551559	0.362043	0.243106	0.132161
PE(20:3/20:3)	0.0668804	0.0724732	0.078894	0.116065	0.0809545	0.091164	0.106336	0.121025	0.0585887	0.227526	0.131405	0.115965
PE(20:3/20:4)	0.102909	0.222852	0.190096	0.178579	0.123808	0.269074	0.265896	0.26486	0.0927805	0.36214	0.29423	0.164122
PE(20:3/20:5)	0.000441092	0.00718328	0.00591594	0.0200389	0.00263606	0.00425619	0.00642415	0.0306783	0.000593457	0.0135035	0.0120755	0.0120759
PE(20:3/22:0)	0.0172284	0.0109898	0.00869511	0.119079	0.0142842	0.00703017	0.00675718	0.084046	0.0109159	0.00492393	0.0090846	0.155985
PE(20:3/22:1)	0.0268408	0.0315238	0.0233265	0.202253	0.0215851	0.0338066	0.0287013	0.163009	0.0179754	0.0728503	0.0313407	0.221616
PE(20:3/22:2)	0.0124275	0.0169421	0.0133438	0.14759	0.0124062	0.0159317	0.0278609	0.180803	0.0138203	0.041105	0.0185358	0.168815
PE(20:3/22:4)	0.0433562	0.10076	0.0621074	0.082408	0.0553522	0.185782	0.130212	0.336755	0.0139554	0.0874916	0.0853018	0.0970046
PE(20:3/22:6)	0.0136654	0.048996	0.0483616	0.0765468	0.0185001	0.0756969	0.0700384	0.121215	0.00649716	0.087525	0.0656013	0.0615755
PE(20:4/20:4)	0.0471349	0.0785939	0.113267	0.104716	0.0377661	0.0904514	0.115511	0.172474	0.0111534	0.116038	0.109306	0.0976278
PE(20:4/20:5)	0.00804662	0.00245077	0.00842544	0.0690367	0.00944012	0	0	0.0609858	0.00653616	0	0	0.113714
PE(20:4/22:0)	0.0845033	0.0743413	0.0612941	0.379483	0.0417463	0.0911147	0.0649685	0.47201	0.0341682	0.105276	0.0758722	0.420397
PE(20:4/22:1)	0.134968	0.168525	0.13211	0.524394	0.0658363	0.186691	0.169199	0.821491	0.124482	0.247576	0.180369	0.576127
PE(20:4/22:2)	0.0516321	0.0669626	0.0545765	0.44475	0.0617803	0.0853032	0.0848684	0.676951	0.0340462	0.0828664	0.0719389	0.343506
PE(20:4/22:4)	0.0177646	0.0744177	0.0521122	0.116394	0.0212513	0.0830329	0.0557111	0.311454	0.00372245	0.0401303	0.0689826	0.106295
PE(20:4/22:6)	0.00468594	0.0249976	0.0187733	0.233074	0.0016112	0.0285288	0.0304174	0.232617	0	0.0331184	0.0238182	0.185898
PE(20:5/20:5)	0.150856	0.119704	0.089032	0.137058	0.175472	0.142159	0.123299	0.279137	0.158771	0.259408	0.166669	0.204836
PE(20:5/22:0)	0.00524444	0.00939433	0.0108404	0.0230394	0.0133536	0.0127317	0.0101639	0.0221574	0.00755313	0.0228546	0.0164683	0.0270816
PE(20:5/22:1)	0.00492694	0.00557125	0.00840233	0.0290872	0.00468496	0.00396584	0.00637191	0.021905	0.00834901	0.0174254	0.0153668	0.0428147
PE(20:5/22:2)	0.0015127	0.00114078	0.00157138	0.0137831	0.00102881	0.000947701	0.00264885	0.02118	0	0.00398324	0.00290113	0.0247552
PE(20:5/22:4)	0.130918	0.0404904	0.0365153	0.0355384	0.137859	0.0572979	0.0642927	0.102959	0.0961796	0.146106	0.0638634	0.0632192
PE(20:5/22:5)	0.0956386	0.0362416	0.0419491	0.0465476	0.121286	0.0740426	0.0763063	0.114678	0.058112	0.00825207	0.0685005	0.0613468
PE(20:5/22:6)	0.0799817	0.0033904	0.00254953	0.0252529	0	0	0.00618231	0.0456442	0.0608132	0.00279748	0.00547811	0.0500113
PE(22:0/22:0)	0.000563662	0.000392989	0.000766596	0	0.000362914	0.000395298	0.00180354	0	0.00123447	0.0011955	0.00153466	0
PE(22:0/22:1)	0.00129886	0.000689875	0.00099229	0.00197449	0.00330312	0.00150252	0.00199269	0.00277737	0.00142448	0.00269904	0.000568497	0.00513334
PE(22:0/22:2)	0.000344299	0.00125134	0.00202387	0.00553585	0.00189858	0.000665726	0.00081821	0.00250454	0.00218927	0.00504924	0.00165224	0.00531313
PE(22:0/22:4)	0.00728898	0.0160332	0	0.0401971	0.0111824	0.01995	0.00591577	0.0677925	0.00529563	0.0478212	0.00648366	0.0403725
PE(22:0/22:6)	0.0476931	0.0478424	0.0485446	0.0483423	0.0308227	0.0463846	0.0345318	0.0342572	0.0485549	0.130183	0.0621862	0.0614529
PE(22:1/22:1)	0.0011103	0.0015421	0.00147483	0.0100634	0.00226216	0.00206456	0.000849481	0.00621282	0.00276675	0.00372367	0.00197452	0.00798854
PE(22:1/22:2)	0.000470372	0.00179696	0.00114563	0.00538208	0.00392251	0.00158456	0.00117918	0.00657092	0.00257707	0.00548373	0.00180468	0.0111958
PE(22:1/22:4)	0.0472867	0.0546727	0.0590537	0.097052	0.0400181	0.0530106	0.0708055	0.163294	0.0324783	0.0760316	0.0728411	0.077107
PE(22:1/22:6)	0.0302705	0.065363	0.071965	0.102962	0.0352321	0.0768658	0.0789916	0.105539	0.0158424	0.189532	0.125702	0.0868213
PE(22:2/22:2)	0.00484602	0.00535011	0.00288564	0.0168686	0.00463699	0.00565505	0.00696408	0.0141109	0.00591797	0.0159599	0.00503457	0.00809024
PE(22:2/22:4)	0.071486	0.0983185	0.0635144	0.0639319	0.041396	0.144388	0.103338	0.191027	0.0194069	0.086057	0.0596332	0.0589832
PE(22:2/22:6)	0.00600962	0.157354	0.106927	0.0354237	0.00448419	0.195864	0.135683	0.0643051	0.00281587	0.199288	0.124419	0.0692564
PE(22:4/22:4)	0.0316261	0.0590199	0.0302002	0.0356199	0.0382866	0.0858672	0.0471649	0.192492	0.0106917	0.0390106	0.0473395	0.0415449
PE(22:4/22:6)	0.00486988	0.0241238	0.0201124	0.0629623	0.0039543	0.0295359	0.0240556	0.124337	0.00349859	0.0370964	0.0241232	0.0433855
PE(22:6/22:6)	0.0771084	0.0627639	0.0492388	0.103159	0.0566722	0.071116	0.0739495	0.0612722	0.0709291	0.101675	0.0561773	0.121177
PE(O-16:0/16:0)	0.340789	0.176922	0.271691	1.30476	0.248801	0.195687	0.159096	1.10369	0.783312	0.129072	0.144661	1.62869
PE(O-16:0/16:1)	0.0917179	0.0535726	0.0988456	0.453025	0.0866497	0.0896715	0.122604	0.380713	0.380946	0.4802	0.189892	0.910628
PE(O-16:0/18:0)	0.030276	0.0139715	0.0117427	0.115561	0.0116934	0.0145153	0	0.171704	0.00609937	0	0	0.207495
PE(O-16:0/18:1)	0.723694	0.356742	0.67633	3.33914	0.534619	0.374906	0.690449	2.31053	2.04137	2.55659	0.732518	4.85032
PE(O-16:0/18:2)	0.0463367	0.0297861	0.0402605	0.301193	0.0394012	0.0428885	0.0402248	0.2181	0.107423	0.193821	0.0432571	0.318422
PE(O-16:0/18:3)	0.00139211	0.00166579	0.00274856	0.0155724	0.00126852	0.00399054	0.00288543	0.0156867	0.00974134	0.0157289	0.00333498	0.043137
PE(O-16:0/20:0)	0.0136396	0.00458917	0	0.213708	0	0	0.00282417	0.0687922	0	0	0.00838724	0.447634
PE(O-16:0/20:1)	0.352815	0.0666363	0.211147	2.02278	0.21316	0.0406054	0.128543	0.577784	2.08814	0.184298	0.272195	4.49251
PE(O-16:0/20:2)	0.0464773	0.0194771	0.11123	0.644843	0.0475555	0.0283431	0.146429	0.264805	0.71	0.976893	0.200522	1.55852
PE(O-16:0/20:3)	0.0716573	0.0595918	0.0619258	1.25074	0.0217193	0.0411226	0.102418	0.661287	0.333316	0.750689	0.145837	1.33401
PE(O-16:0/20:4)	0.408662	1.00239	0.772951	5.81699	0.304642	1.07944	0.446313	6.0701	0.395212	1.30606	0.606753	4.6334
PE(O-16:0/20:5)	0.233801	0.281782	0.229653	0.596928	0.249161	0.307518	0.198335	0.450949	0.220826	0.432885	0.245343	0.487075
PE(O-16:0/22:0)	0	0.00301438	0.00101686	0.0357308	0.00224906	0.00122185	0.00126289	0.0191192	0	0.0116676	0.0018092	0.0360877
PE(O-16:0/22:1)	0.0789292	0.013216	0.0377141	0.620414	0.0570931	0.00475731	0.0120812	0.166351	0.34739	0.0217528	0.033836	1.13007
PE(O-16:0/22:2)	0.138136	0.0210868	0.104472	0.555672	0.0985982	0.0279924	0.111185	0.277705	0.572199	0.855618	0.128108	0.901018
PE(O-16:0/22:4)	0.797118	0.823403	1.28128	4.09265	0.637582	1.02266	1.42474	10.7448	0.73597	1.94057	1.14775	3.56585
PE(O-16:0/22:5)	1.58835	2.15237	2.61011	4.87472	1.34587	2.38487	2.76256	7.90659	1.80953	6.70173	3.40587	4.68452
PE(O-16:0/22:6)	0.194048	0.216039	0.356532	1.47122	0.131455	0.222694	0.30978	1.54294	0.190539	0.858031	0.389187	1.61957
PE(O-18:0/18:0)	0.0975888	0.0368767	0.0158536	0.268036	0.0720129	0.0304112	0	0.258346	0.164159	0.21995	0.0130915	0.592464
PE(O-18:0/18:1)	4.54877	3.26091	3.99354	11.1769	4.2236	3.21176	3.91886	11.4736	5.26261	5.22844	3.5731	14.5754
PE(O-18:0/18:2)	0.370773	0.267213	0.279703	0.998393	0.320843	0.329865	0.263895	1.29068	0.561897	0.606622	0.326166	1.26713
PE(O-18:0/18:3)	0.0112476	0.00633777	0.0161035	0.0695327	0.0151646	0.00923048	0.0164293	0.0508557	0.0513235	0.0605839	0.0257601	0.120834
PE(O-18:0/20:0)	0.00318295	0.00228533	0.00247909	0.102145	0	0.000715218	0.00664601	0.0573129	0.134174	0.0242464	0.0297109	0.246475
PE(O-18:0/20:1)	0.292107	0.121266	0.0947761	1.40965	0.249059	0.0834712	0.0880348	0.471888	0.973709	0.40778	0.133794	2.84002
PE(O-18:0/20:2)	0.18821	0.112892	0.169446	0.688089	0.190684	0.101597	0.198905	0.391847	0.659914	0.60228	0.183773	1.37334
PE(O-18:0/20:3)	0.619133	0.398476	0.688961	2.06403	0.287683	0.44866	0.925702	1.88087	0.54945	1.6754	0.955399	2.37494
PE(O-18:0/20:4)	1.45528	2.06507	2.36138	6.72461	0	2.41303	2.21158	8.58057	1.0683	2.71343	2.24361	4.84669
PE(O-18:0/20:5)	0.149846	0.194394	0.14597	0.329297	0.164854	0.225372	0.153877	0.374132	0.125489	0.227887	0.165547	0.188506
PE(O-18:0/22:0)	0	0.00065285	0.000677141	0.0207921	0.00272975	0.00093915	0.00408284	0.0156999	0.0289174	0.00820594	0.00811088	0.0636493
PE(O-18:0/22:1)	0	0.00970022	0.0102016	0.387841	0	0.00159275	0.0234499	0.110251	0.30683	0.145331	0.0769118	0.778639
PE(O-18:0/22:2)	0.11115	0.037979	0.0697021	0.420992	0.154616	0.032376	0.114927	0.220054	0.430542	0.167422	0.0840903	0.671892
PE(O-18:0/22:4)	1.15484	1.47201	1.61758	3.38414	0.441997	2.09182	3.15015	10.3175	0.0531162	1.00521	1.93947	2.54925
PE(O-18:0/22:6)	0.329343	0.476572	0.594825	0.845424	0.288535	0.636668	0.60385	1.99212	0.0105468	0.680064	0.564715	0.971935
PE(P-16:0/16:0)	2.37381	2.246	3.39151	9.69625	1.84635	1.7643	2.29109	5.3453	3.73819	4.76307	2.67538	9.1957
PE(P-16:0/16:1)	1.61374	1.92655	1.98865	5.15304	1.64546	2.00986	2.48092	1.92625	8.4825	20.1562	4.77856	10.0095
PE(P-16:0/18:0)	0.221688	0.122686	0.1409	0.616499	0.217636	0.0315934	0.065382	0.381208	0.289514	0.17458	0.0451904	0.836896
PE(P-16:0/18:1)	16.8452	21.086	20.5556	43.8751	14.6219	22.584	22.8234	14.5222	43.57	91.7414	23.5609	57.4507
PE(P-16:0/18:2)	2.08035	2.26312	1.79582	5.46559	1.50014	2.2743	1.4635	2.62418	4.18435	10.1619	2.4008	5.62068
PE(P-16:0/18:3)	0.194358	0.196798	0.212547	0.593857	0.166173	0.191521	0.180345	0.164327	1.04559	2.48826	0.439484	0.825456
PE(P-16:0/20:0)	0.178807	0.0452901	0.0345501	0.929535	0.175733	0.0221332	0	0.242845	0.476745	0	0	2.65518
PE(P-16:0/20:1)	4.13406	2.51251	3.83623	14.361	4.14825	2.17597	5.8832	2.76551	28.8191	27.4102	7.34487	32.6615
PE(P-16:0/20:2)	2.54328	2.18011	2.45868	7.16002	2.66086	2.0111	5.2035	1.70964	16.1168	35.3336	6.38513	14.1624
PE(P-16:0/20:3)	10.028	14.9343	10.899	23.5403	7.59944	12.3463	10.1449	9.7243	19.2183	51.5926	13.6806	20.1321
PE(P-16:0/20:4)	39.0307	91.875	72.7313	129.591	37.665	99.2336	71.8514	126.418	37.2372	134.464	81.6612	107.897
PE(P-16:0/20:5)	1.19894	3.1291	2.22104	5.39201	1.05739	2.70377	1.73768	3.14027	1.79746	8.66392	3.54643	5.51443
PE(P-16:0/22:0)	0	0.00504914	0.0034686	0.144047	0	0	0.00964129	0.0105206	0	0.0100832	0.0111974	0.393989
PE(P-16:0/22:1)	1.37099	0.489847	0.608786	4.04399	1.28196	0.387063	0.68272	0.784925	7.07673	0.0104585	0.670921	9.63946
PE(P-16:0/22:2)	2.17912	1.12328	2.19412	5.31785	2.44096	1.20257	4.33349	1.88327	9.95938	6.22439	3.78719	9.18661
PE(P-16:0/22:4)	21.4964	21.7749	33.4521	48.9815	21.7193	26.7407	51.2287	118.612	25.1659	69.365	48.4117	55.6658
PE(P-16:0/22:6)	5.82502	11.1579	16.7821	21.1522	5.8391	16.3092	20.5499	17.1396	7.27046	42.9137	26.945	26.4844
PE(P-18:0/18:0)	0.77987	0.46399	0.531684	1.58073	0.741271	0.32962	0.421943	1.15146	0.683855	0.61886	0.564491	1.78283
PE(P-18:0/18:1)	11.9813	9.72163	9.63063	23.8189	10.8981	9.57523	12.1577	12.5571	18.5535	25.3447	8.74721	27.97
PE(P-18:0/18:2)	1.60362	1.57802	1.09076	2.66272	1.25109	1.68933	1.12519	1.35245	2.46743	4.51271	1.3409	2.61122
PE(P-18:0/18:3)	0.142821	0.138883	0.125773	0.354463	0.108582	0.134167	0.12808	0.0664779	0.50263	1.07837	0.233373	0.425754
PE(P-18:0/20:0)	0.0394781	0.0278929	0.0213534	0.529452	0.0826627	0	0.0325615	0.156204	0	0.00938692	0.0207543	1.09459
PE(P-18:0/20:1)	2.14189	1.16796	1.28348	5.88968	2.09236	0.590889	1.04335	1.55503	5.62261	2.15455	1.00161	10.6182
PE(P-18:0/20:2)	1.49792	1.23113	1.29777	3.20107	1.58384	0.933004	2.90031	1.0814	4.37982	7.17184	2.06742	5.35377
PE(P-18:0/20:3)	7.20681	10.2976	6.17731	12.3312	5.97989	8.74505	0	5.92856	8.89336	22.4461	0	11.0583
PE(P-18:0/20:4)	32.5566	74.0541	49.1308	40.7035	34.3744	84.7127	54.7859	68.4939	23.1691	65.5211	46.1038	31.7183
PE(P-18:0/20:5)	1.08241	2.63039	1.5338	2.55037	1.08047	2.53215	1.4078	2.12268	1.21436	4.39562	2.13969	3.1942
PE(P-18:0/22:0)	0.0112634	0	0.00905941	0.0729248	0.00827925	0.00379042	0.000787667	0.0142665	0	0.00732461	0.00303116	0.146377
PE(P-18:0/22:1)	0.502804	0.195019	0.161299	1.83308	0.280415	0.0385541	0.0909089	0.459197	0.326584	0.00679159	0.100428	3.53675
PE(P-18:0/22:2)	1.17829	0.679445	0.844721	2.45146	0	0.634068	1.35069	0.993049	0	0	0.771513	3.11102
PE(P-18:0/22:4)	15.2619	17.5864	20.9785	25.4061	18.0559	24.6959	35.6912	57.0705	9.9325	24.0629	0	21.6326
PE(P-18:0/22:6)	5.32803	10.8928	11.1435	7.39682	5.64992	15.7838	16.2578	6.19667	4.29012	19.647	14.627	6.12062
LPE(14:0)	0	0.164889	0.131616	0.0133009	0	0.437816	0.150386	0.0189508	0.115689	0.759984	0.114153	0.0285344
LPE(14:1)	0.13768	0	0	0	0.0163915	0	0	0	0.196541	0	0	0
LPE(16:0)	2.9424	7.1068	2.22733	0.629929	2.18755	0	5.69774	0.348793	2.20458	0	3.99412	0.242236
LPE(16:1)	6.46826	4.15324	1.32904	0.28728	5.18925	6.19252	2.19094	0.214073	5.67031	21.2815	0.950213	0.232317
LPE(18:0)	7.55811	8.21854	8.26144	3.07055	5.66807	8.04291	4.75464	2.18532	9.06208	28.9676	17.3017	4.7931
LPE(18:1)	18.6831	33.2304	9.27026	3.15493	21.4565	31.6477	9.02966	2.28472	52.5782	144.219	7.04617	3.55763
LPE(18:2)	1.40164	3.7522	0.710357	0.207465	1.36371	3.46912	0.61191	0.16745	3.43568	9.39231	0.349658	0.187619
LPE(18:3)	0.0924279	0.106087	0.0503722	0.0274681	0.121706	0.0445204	0.0148592	0.0136608	0.300005	0.757672	0.0540464	0.0249369
LPE(20:0)	3.0637	1.33365	1.50573	0.240593	4.04424	1.67102	5.23332	0.121955	15.9626	22.9977	3.30466	0.536724
LPE(20:1)	23.7692	14.9675	9.73763	1.28498	27.1362	22.0289	30.3258	0.368379	151.321	389.703	20.5893	2.9795
LPE(20:2)	12.4016	9.21663	3.69213	0.49044	11.4193	12.1994	14.3534	0.205538	44.3831	149.583	6.84208	1.00374
LPE(20:3)	29.1473	48.0532	13.3775	1.32196	22.7649	55.4821	23.7753	0.74904	42.9332	206.095	11.9489	1.39844
LPE(20:4)	69.6605	257.807	40.8178	5.8816	66.9737	401.881	68.6995	8.16891	57.3926	348.771	30.7626	5.18539
LPE(20:5)	0.591774	2.14334	0.390015	0.19751	0.397425	2.8404	0.283928	0.0960422	0.665741	5.38452	0.31494	0.156492
LPE(22:0)	4.61832	1.35022	1.54772	0.336899	5.41802	2.51052	2.80794	0.259558	11.8371	13.8136	2.2532	0.617089
LPE(22:1)	19.8029	7.46289	8.71469	0.843087	23.1975	15.5782	33.4998	0.322847	103.47	240.906	19.6728	1.8059
LPE(22:2)	20.2919	8.7436	10.0761	0.617852	20.519	17.4913	38.3716	0.268931	61.7401	196.512	14.8066	1.02741
LPE(22:4)	99.3078	131.275	89.6139	3.7967	101.084	272.551	249.486	12.234	72.7059	392.651	81.245	4.32495
LPE(22:5)	54.7047	120.096	43.3254	3.48438	47.0248	212.277	92.1139	5.79008	50.8148	349.605	41.0825	3.67738
LPE(22:6)	8.20654	38.2758	16.3811	1.23745	6.56947	77.0681	36.0872	1.16412	6.68729	123.007	17.5911	1.22323
PG(14:0/14:0)	0.00505017	0.00251654	0.00199815	0.00676631	0.00440276	0.00201779	0.00848277	0.00927226	0.00624318	0.0121602	0.0285459	0.0139733
PG(14:0/14:1)	7.75e-05	4.67e-05	0	0.00146728	0.000144824	5.34e-05	0	0.00287853	0.000564773	0.000639656	0.00100659	0.00279034
PG(14:0/16:0)	0.0133031	0.00398337	0.00837784	0.0116719	0.0151313	0.00508158	0.0305083	0.041712	0.038501	0.0618517	0.0379141	0.103024
PG(14:0/16:1)	0.00555064	0.00333163	0.00246282	0.00767713	0.00705264	0.00378453	0.014508	0.00697107	0.0153986	0.0362105	0.0314591	0.026777
PG(14:0/18:0)	0.00814832	0.00139664	0.00031977	0.0167012	0.00998345	0.000181584	0.000581666	0.0372562	0.0292866	0.0136398	0	0.106817
PG(14:0/18:1)	0.0812598	0.0511073	0.0578215	0.0434928	0.0968371	0.0759649	0.237234	0.12795	0.160883	0.330369	0.259007	0.258713
PG(14:0/18:2)	0.00349706	0.00132348	0.00140805	0.00636349	0.00295402	0.00278711	0.00215567	0.00638874	0.00475727	0.010434	0.00524801	0.00916471
PG(14:0/18:3)	7.72e-05	4.165e-05	0	0.00162539	4.38e-05	3.65e-05	0	0.00141551	8.36e-05	0.000189697	0.000466902	0.00552416
PG(14:0/20:0)	6.65e-05	0.000167637	0.000105172	0.00307843	7.83e-05	0.000257589	0.000307384	0.00662424	0.000152573	0.000227221	0.000672481	0.00466445
PG(14:0/20:1)	0.000754523	0.000298878	0.000151465	0.0276062	0	0.000115272	0.000481162	0.0527583	0	0.000192729	0.000518375	0.0555672
PG(14:0/20:2)	0.000696276	0.00018496	0.000252151	0.00319183	0.000455384	0.000740608	0.000768469	0.00803725	0.000647259	0.00156108	0.00128297	0.00887661
PG(14:0/20:3)	0.000667371	0.00101243	0.00038291	0.0010692	0.00138431	0.000788741	0.0016617	0.00147661	0.00163789	0.00118732	0.00102351	0.00146595
PG(14:0/20:4)	0.0001813	0	0.000550144	0.0892629	0	0.00052436	0.000951659	0.0940707	0	0	0.000530792	0.0994826
PG(14:0/20:5)	0.000167433	5.59e-05	0.000162109	0.0159174	0.000230779	0.000280738	0.000305662	0.0194393	0.000202565	0.000309882	0.000640974	0.0148128
PG(14:0/22:0)	0	0	0	0.00140889	5.88e-05	0	0.000344395	0.000661499	0.000178867	8.3269e-05	0.000279016	0.00159228
PG(14:0/22:1)	2.52e-05	4.775e-05	9.91e-05	0.00791227	7.5e-05	5.08e-05	0.000184869	0.0104365	0	8.46e-05	0.000770049	0.0245207
PG(14:0/22:2)	6.64e-05	4.64e-05	9.04e-05	0.00363124	1.75e-05	9.29e-05	0.000204112	0.00852502	0.000226107	0	0	0.0100963
PG(14:0/22:4)	0.000133117	0.00122707	0.000363949	0.00200052	0	0	0.000653426	0.00759087	0	0	0.000997451	0.00231213
PG(14:0/22:6)	0.00054654	0.000439766	0.000172101	0.00061804	0.000302329	0	0.000711264	0.00106824	0.00026075	0.00219982	0.000609528	0.00107276
PG(14:1/14:1)	0	4.14e-05	0.00015851	0.000942427	0	3.64e-05	0.000290386	0	0.000328267	0.000107524	0.000328878	0.00332847
PG(14:1/16:0)	0.000439826	0.00194302	0.000595205	0.00930153	0	0.000290274	0.000644072	0.00582945	0.0010458	0.00229196	0.00284943	0.0145915
PG(14:1/16:1)	0.000483012	0	0.000642038	0.00384692	0.0019126	0.000555631	0	0.00453429	0.00290371	0.00926554	0.00139159	0.0226759
PG(14:1/18:0)	0.00154153	0.000630971	0.00194182	0.00245038	0.00343028	0.00128789	0.00470653	0.0050739	0.00580061	0.0107343	0.00927731	0.0291734
PG(14:1/18:1)	0.00655579	0	0.0015933	0.0428427	0.00328846	0.000745745	0.00392039	0.0276882	0.0106561	0.0112626	0.00664342	0.0555484
PG(14:1/18:2)	0.000677116	0.000252868	0.000158737	0.00506207	0	0	0.000249189	0.00406493	0	0.000657085	0.000938895	0.00732057
PG(14:1/18:3)	0.000190844	0.000244259	9.65e-05	0.00101532	0.000239709	3.805e-05	0	0.00108606	0.000517668	0.000565488	0.00041588	0.00234485
PG(14:1/20:0)	0.000207946	0	0	0.000365567	0	0.000172564	0	0.000919331	0	0.000419556	0	0.00102244
PG(14:1/20:1)	0	0.000946522	0.000483923	0.00374766	0	0.000143007	0.00124191	0.00281354	0.00354775	0.00293315	0.00235102	0.0224854
PG(14:1/20:2)	0	0.000461499	0.000220342	0.00320599	0.00112343	0.00020927	0.00030937	0.00160886	0	0.0107128	0.000540168	0.00739412
PG(14:1/20:3)	0	0	0.00145982	0.00501376	0	0	0.00283636	0.00303729	0	0.0149416	0.00162244	0.00688065
PG(14:1/20:4)	0	0	0.0035376	0.0113159	0	0	0	0.0161222	0	0	0.00391325	0.010701
PG(14:1/20:5)	0.000751462	0.000951236	0.000500053	0.00346721	0.000479251	0.000781281	0.000850648	0.00143981	0	0	0.0009861	0.00287334
PG(14:1/22:0)	0.000128592	5.895e-05	0	0	0	5.51e-05	0	0	0.000260199	0.000152661	0	0.00114076
PG(14:1/22:1)	0.000283651	0.000161132	0.000131111	0.00155715	0.000192269	0.000151447	0.000499273	0.00313923	0	0.000298179	0.000554148	0.00369013
PG(14:1/22:2)	0	0.000214974	0.000244553	0.0023845	0.000315513	0.000178258	0.00051995	0.00119134	0.000458034	0.00547816	0.000844084	0.00327379
PG(14:1/22:4)	0.00473705	0	0.00146437	0.00626263	0	0	0.00114232	0.0168778	0	0	0.00146331	0.00928174
PG(14:1/22:6)	0.00174328	0	0.000819462	0.00408048	0.00137832	0	0.00217427	0.00298812	0	0	0.00103872	0.00599253
PG(16:0/16:0)	0.185347	0.0654576	0.0333976	0.142004	0.130369	0.0718794	0.212591	0.667205	0.457968	0.570162	0.175956	0.669137
PG(16:0/16:1)	0.077799	0.0294316	0.0212381	0.061419	0.0954235	0.0555311	0.115378	0.116773	0.254807	0.382723	0.339189	0.247205
PG(16:0/18:0)	0.0170472	0.022534	0	0.0685352	0.0865909	0	0.00862288	0.476582	0.0521873	0.0838321	0.0544626	0.400235
PG(16:0/18:1)	4.51711	3.47467	2.71218	2.95478	3.57878	4.78391	2.845	6.35647	4.71726	7.76767	2.0264	5.46472
PG(16:0/18:2)	0.0377018	0.0327329	0.0136815	0.0197482	0.0411163	0.0642617	0.0343251	0.0710173	0.0561842	0.120166	0.0601629	0.0619413
PG(16:0/18:3)	0.000888908	0.000272662	0.000458419	0.00357951	0.0012246	0.00057392	0.000488504	0.00587375	0.000896624	0.00268888	0.00122869	0.0071615
PG(16:0/20:0)	0	0	0.000205841	0.00266076	9.99e-05	0	0.000662949	0.00178597	0.000718703	0	0.00151663	0.00301492
PG(16:0/20:1)	0.00910885	0.00349665	0.00218401	0.00866984	0.00947734	0.00325677	0.00519774	0.0169733	0.0160263	0.0140119	0.00543404	0.0224231
PG(16:0/20:2)	0.0183125	0.0297091	0.00569955	0.0089055	0.0203613	0.0492531	0.0175515	0.0436157	0.0180695	0.0606157	0.0125503	0.0257406
PG(16:0/20:3)	0.00924144	0.0174063	0.00514862	0.0108624	0.00978281	0.0301766	0.024072	0.0470413	0.00556634	0.0507035	0.0172806	0.0212224
PG(16:0/20:4)	0.000589272	0.0258729	0.0054231	0.0150244	0.000560228	0.0313928	0.0232426	0.133763	0.00192527	0.0543992	0.0477808	0.0462038
PG(16:0/20:5)	0.00029044	0.000520674	7.97e-05	0.00416384	0.000395481	0.000606687	0.000616294	0.00642611	0.000315957	0.00177723	0.00154052	0.00668802
PG(16:0/22:0)	0.000141953	7.61e-05	0	0.00283503	8.41e-05	0.0001	0.000283866	0.00865735	0.000342911	0.000118108	0.00124216	0.00826212
PG(16:0/22:1)	0.000141803	0.000124985	0.00010911	0.00389374	0.000180706	6.13e-05	0.000618551	0.005143	0.000950353	0.000518857	0.000388223	0.00472084
PG(16:0/22:2)	0.000240309	0.000103489	0.00024076	0.00340319	0.000343782	0.00022221	0.000268811	0.00352782	0.000257955	0.000971926	0.000765797	0.00674508
PG(16:0/22:4)	0.000670182	0.00267514	0.00087555	0.00256456	0	0.00368049	0.00293075	0.023035	0.000388013	0.00291882	0.00210054	0.00391741
PG(16:0/22:6)	0.00011272	0.00126796	0.000557348	0.00181814	0.000183088	0.00159348	0.00182582	0.00447424	8.59e-05	0.00148797	0.00160738	0.00456284
PG(16:1/16:1)	0.0400717	0.0322902	0.0108788	0.0457849	0.0449067	0.077757	0.0416113	0.0364051	0.142128	0.300554	0.155334	0.148019
PG(16:1/18:0)	0.0466121	0.0165685	0.00773273	0.0627528	0.0650714	0.019625	0.0248145	0.141526	0.145779	0.141014	0.0244334	0.398334
PG(16:1/18:1)	0.368097	0.289521	0.116455	0.253271	0.403938	0.646771	0.581575	0.47845	0.729467	1.69037	0.703328	0.830729
PG(16:1/18:2)	0.0267605	0.0222048	0.00740179	0.0276319	0.0324015	0.0606144	0.0328171	0.0620715	0.0524993	0.120004	0.042786	0.0711918
PG(16:1/18:3)	0.000495381	0.000252257	0.000107172	0.00261793	0.00033293	0.000472593	0.000447917	0.0065069	0.0014524	0.0027973	0.000855267	0.0214479
PG(16:1/20:0)	0.000153412	0.00015131	0	0.00130293	0	0.000112999	0	0.0011522	0	0.000473385	0	0.00366457
PG(16:1/20:1)	0.000530818	0.000465094	0.000418355	0.00336446	0.00147672	0.00130308	0.00176398	0.00643211	0.00286518	0.00647358	0.00415906	0.0125709
PG(16:1/20:2)	0.00239258	0.00252139	0.000751485	0.00998831	0.00226866	0.00582892	0.00154951	0.00341745	0.00458328	0.0130854	0.00573042	0.00869665
PG(16:1/20:3)	0.00474305	0.0108529	0.00189289	0.0292049	0.00544497	0.022902	0.0129003	0.0232646	0.00661413	0.0225485	0.0097381	0.0275096
PG(16:1/20:4)	0	0	0.00404825	0.0324186	0	0	0.0047504	0.0668461	0.00618818	0.0119742	0.00775964	0.0528739
PG(16:1/20:5)	0.000353798	0.000523029	0.000580229	0.00263995	0.000535251	0.000431544	0.000519175	0.00238038	0.000888988	0.000167873	0.000942578	0.00551932
PG(16:1/22:0)	6.28e-05	6.6381e-05	0.000118688	0.00117136	0	0.000127392	0.000334144	0.00160612	0.000171223	0.000128289	0	0.00224393
PG(16:1/22:1)	0.000104862	0.000196924	0.000202687	0.00287472	0.00022809	0.000206241	0.00052179	0.00270967	0.000180736	0.00079563	0.000793969	0.00375743
PG(16:1/22:2)	0.000200019	7.7677e-05	0.000242258	0.00284584	0.000119887	0.000226345	0.00111175	0.00299954	0	0.000283002	0.00101315	0.0044361
PG(16:1/22:4)	0	0	0	0.00897557	0.00104148	0	0.00124517	0.0207761	0.00136889	0.00164987	0.00586463	0.0149771
PG(16:1/22:6)	0.00159341	0	0.000759386	0.00552185	0.00197651	0	0.00250482	0.00545158	0.00137639	0.000782591	0.00167326	0.00598536
PG(18:0/18:0)	0.0332007	0.0225238	0.0104918	0.00590174	0.0292491	0.0331734	0.023449	0.0390236	0.0413347	0.0627619	0.0361366	0.0725645
PG(18:0/18:1)	1.52856	1.80044	0.827183	1.52591	1.42433	1.12631	0.972787	1.19635	2.63253	3.71617	1.36634	3.08071
PG(18:0/18:2)	0.059616	0.0589227	0.029486	0.049502	0.0573527	0.0826166	0.0502533	0.154444	0.0664266	0.172748	0.0664425	0.110674
PG(18:0/18:3)	0.00071282	0.000510196	0.000432343	0.00606131	0.000409628	0.000744503	0.00187145	0.00745787	0.000494015	0.00313341	0.0022881	0.00971665
PG(18:0/20:0)	0.000113041	0.000223766	0.000253471	0.00664918	0.000153732	0.00017772	0.000327269	0.00565213	0.000129046	0.000283017	0.000422547	0.00751171
PG(18:0/20:1)	0.00114644	0.00145065	0.000667169	0.00532018	0.000832471	0.000973652	0.000774289	0.00546415	0.00172948	0.0050762	0.000674297	0.0111213
PG(18:0/20:2)	0.00402525	0.012197	0.00346277	0.00903025	0.000305738	0.0155031	0.00614644	0.00537304	0.00295117	0.0655745	0.0108351	0.032783
PG(18:0/20:3)	0.00298336	0.0267523	0.00947792	0.0270575	0	0.0297498	0.0175361	0.0444799	0	0.0507603	0.0125583	0.0494009
PG(18:0/20:4)	0	0.00981417	0.00352148	0.020835	0.000878722	0.0137555	0.0133708	0.128565	0.000156429	0.014456	0.00698109	0.0383681
PG(18:0/20:5)	0.000169072	0.00027888	0.00021326	0.0161468	6.66e-05	0.000287477	0.000797651	0.0133362	0.000135283	0.000508213	0.000427323	0.01024
PG(18:0/22:0)	0.00029847	4.98e-05	5.11e-05	0.00223996	6.13e-05	8.16e-05	0.000206023	0.00288926	0.000222894	0.000100169	0	0.00631956
PG(18:0/22:1)	0.000193823	5.31e-05	5.59e-05	0.00251537	0.00011153	5.175e-05	0.000242231	0.00559877	0	0.000199952	0.000207338	0.00537169
PG(18:0/22:2)	8.86e-05	3.03e-05	7.3e-05	0.00118273	0.00013268	0.000121286	0.000252419	0.00259728	4.41e-05	0.000287102	0.000454011	0.0048483
PG(18:0/22:4)	0.000266557	0.00143362	0.000606341	0.00531841	0.000323088	0.00125777	0.0017517	0.0221873	0.00025565	0.00199483	0.0010063	0.00585533
PG(18:0/22:6)	0.00042584	0.000481271	0.000473133	0.00534099	0.000261247	0.00096163	0.00201867	0.00817461	0.000103528	0.000467252	0.00177378	0.00621028
PG(18:1/18:1)	0.543644	0.866464	0.374173	0.284413	0.417747	1.05095	1.41139	1.46374	0.634199	2.74577	1.55347	1.29806
PG(18:1/18:2)	0.0741432	0.0669832	0.0362408	0.0994618	0.0606478	0.135959	0.159168	0.206751	0.0614222	0.222791	0.165202	0.151937
PG(18:1/18:3)	0.000307647	0.000941144	0.000905899	0.00639381	0.000542781	0.00112329	0.00141938	0.0193557	0.00122909	0.00372708	0.00266119	0.02176
PG(18:1/20:0)	0.000117935	0.000455332	0.000182188	0.00389533	0.000133332	0.000423108	0.000664777	0.00606762	0.0004862	0.000456563	0.000573869	0.0130489
PG(18:1/20:1)	0	0.00542475	0.00248815	0.00997531	0.000585557	0.00580825	0.0116832	0.00517303	0.00201993	0.0188399	0.00757435	0.00634419
PG(18:1/20:2)	0.00338863	0.00954471	0.00389085	0.00608096	0.000669039	0.0144975	0.0206265	0.00357868	0.00416901	0.0397219	0.0134672	0.00575446
PG(18:1/20:3)	0.00162354	0.0134079	0.00477898	0.0143534	6.54e-05	0.0230866	0.0263712	0.0292213	0.00144595	0.0279289	0.0112291	0.0268975
PG(18:1/20:4)	0.00135905	0.00560931	0.00107676	0.00511112	0.001991	0.0105222	0.0124876	0.0471677	0.000929029	0.0125164	0.00525679	0.0160002
PG(18:1/20:5)	0.000263126	0.000532389	0.000112804	0.00870978	0.000162324	0.000534044	0.000760221	0.00289055	0.000131364	0.000889737	0.0015768	0.00605031
PG(18:1/22:0)	0	0.000178614	0.000166476	0.00190371	0	0.000147937	0.000468723	0.00514287	0.000184248	0.000509632	0.000803894	0.00362874
PG(18:1/22:1)	0.000234121	0.000459399	0.000667702	0.023057	0.000133169	0.000302793	0.00181038	0.0298058	0.000216052	0.002184	0.00392483	0.0271564
PG(18:1/22:2)	5.56e-05	0.000254126	0.000150492	0.00588526	7.88e-05	0.000375485	0.00132019	0.0137028	0.000186319	0.00152275	0.000600014	0.0130975
PG(18:1/22:4)	0.000371264	0.000963391	0.00166143	0.00542133	0.00076718	0.00204424	0.00377359	0.0112865	0.000535541	0.00109756	0.00235171	0
PG(18:1/22:6)	0.000273507	0.000775272	0.000853676	0.0029162	0.000629899	0.00225093	0.0020063	0.00330117	0.000435645	0.000617635	0.0011968	0.00524603
PG(18:2/18:2)	0.0282289	0.0222759	0.00898227	0.0296205	0.0231764	0.0622823	0.0246457	0.0907293	0.014344	0.0398477	0.0250572	0.0256294
PG(18:2/18:3)	0.000241977	0.000277442	0.000199114	0.00226937	0.000352702	0.000519328	0.000375099	0.00558809	0.000313925	0.000412956	0.000931791	0.00923484
PG(18:2/20:0)	0.000127936	0	0.000144622	0.000877424	0	6.26e-05	0.000884083	0.00120233	0	0.00022576	0.000394635	0.00235392
PG(18:2/20:1)	0.000250436	0.000678268	0.000186584	0.00184285	0.0005187	0.000828342	0.00173918	0.00283894	0.000514169	0.0010055	0.00088699	0.00318691
PG(18:2/20:2)	0.000790364	0.00224269	0.000483321	0.00486001	0	0.00344243	0.00316276	0.00522005	0.000171582	0.00313337	0.000535976	0.00687644
PG(18:2/20:3)	0.00249991	0.00763503	0.0022882	0.0117882	0.00179116	0.0137306	0.00662826	0.0197969	0.00163432	0.00721434	0.00614379	0.0109123
PG(18:2/20:4)	0.00143522	0.00337138	0.00256262	0.0122937	0	0.00274985	0.00282877	0.0135549	0.00145944	0.00188352	0.00307509	0.0115446
PG(18:2/20:5)	0.000394806	0.000153586	9.76e-05	0.00185236	0	0.000181508	0.000329491	0.00115753	0.000260634	0.000177086	0.000306664	0.00152098
PG(18:2/22:0)	0	0.000100318	0	0.000714894	6.44e-05	6.72e-05	0.000321425	0.00106646	7.07e-05	0	0.000463352	0.00201197
PG(18:2/22:1)	0	0.000147376	0.000229459	0.00132884	0.00018091	6.155e-05	0.000240201	0.00128156	0.000287144	0.000244117	0.000708821	0.00223189
PG(18:2/22:2)	7.02e-05	5.93e-05	0.000174377	0.00240623	0.000104801	8.2677e-05	0.000327795	0.00123757	0.000248128	0.000186973	0.00057661	0.00367797
PG(18:2/22:4)	6.42e-05	0.000202554	0.000490468	0.00554505	0.000559312	0.000919312	0.000525444	0.00426144	0	0.000480721	0.0012374	0.00249627
PG(18:2/22:6)	0.000481987	0.000256155	0.000221576	0.00261816	0.000352479	0.000330812	0.000332416	0.00204332	0.000339479	0.00022409	0.000183922	0.00225169
PG(18:3/18:3)	0.000123333	8.08e-05	0.000100518	0.00109776	6.12e-05	6.11e-05	0.000237753	0.00200592	0.00017952	0.000115047	0.000329433	0.00141008
PG(18:3/20:0)	5.32e-05	7.46e-05	0.000182675	0	0.000238814	4.55e-05	0.00029995	0	0.000373229	0.000120174	0.000719604	0.00141246
PG(18:3/20:1)	6e-05	8.09e-05	0.00018575	0.00209247	0.000123931	0.000163531	0.000265441	0.00105885	0.000437307	0.00017944	0.000354513	0.00232254
PG(18:3/20:2)	0.000664014	0.000276297	0.000171948	0.000890385	0.000422025	0.000266165	0.000540768	0.00278	0.000514034	0.000637022	0.000793844	0.00504141
PG(18:3/20:3)	0.000787199	0.000351259	0.000346431	0.00275643	0.00057001	0.000754325	0.000711832	0.00754769	0.00101272	0.00142742	0.000787092	0.00953989
PG(18:3/20:4)	0.00127263	0.00230253	0	0.00295452	0	0	0.00228238	0.00595625	0.00120225	0.00114961	0.00258278	0.00900077
PG(18:3/20:5)	0.000163525	7.75e-05	0.000180358	0.000658584	0.000178928	0.000102976	0	0.000599329	8.77e-05	0.000179742	0.000348815	0.00109512
PG(18:3/22:0)	0	0	0	0.000470728	0.000158135	0	0	0	8.29e-05	0.000254437	0	0
PG(18:3/22:1)	2.8e-05	5.575e-05	0	0.00049954	7.86e-05	0	0	0.000880203	0	7.735e-05	0	0.000505918
PG(18:3/22:2)	3.97e-05	7.145e-05	9.32e-05	0.000528537	0.000191958	7.49e-05	0.000262831	0.000595057	0	7.27e-05	0.000381472	0.00109906
PG(18:3/22:4)	0.000238883	0.000377115	0.000359663	0.00149395	0.000628138	0.000311307	0.000676109	0.00335987	0.000582995	0.000103423	0.00129517	0.00348485
PG(18:3/22:6)	0.000472956	0.000273035	0.000189135	0.00133109	0.000562965	0.000311923	0.000425976	0.00183584	0.000893676	0.000369622	0.00070288	0.00124393
PG(20:0/20:0)	8.75e-05	5.73e-05	0.000146388	0.00152156	6.08e-05	0.000144653	0.000359952	0	0	0.000113033	0	0
PG(20:0/20:1)	8.23e-05	2.96e-05	0.000201265	0	6.31e-05	0.000130916	0.00050753	0.000552363	0.000261214	0.000152588	0.000228917	0.00105761
PG(20:0/20:2)	5.33e-05	7.9648e-05	0.000130225	0	0	9.5e-05	0.000520566	0.0007334	3.28e-05	0.000142403	0.000345454	0.00128987
PG(20:0/20:3)	0.000234852	0.000175662	0.000315842	0.000754027	0.000256805	0.000107048	0.000811136	0.00104758	0.000264913	2.6335e-05	0.000595191	0.00156392
PG(20:0/20:4)	0.000255318	0.00062429	0.000125172	0.00274633	0.000672968	0.00057052	0.000873821	0.00171203	0.000413055	0.000585303	0.00142611	0.00274957
PG(20:0/20:5)	0.000124068	0.00018369	0.000151441	0	0.000203929	7.685e-05	0	0	9.76e-05	7.63e-05	0.000247906	0
PG(20:0/22:0)	5.51e-05	5.73e-05	0.000120242	0	1.96e-05	0	0.000262252	0	0	6.81e-05	0	0.000512647
PG(20:0/22:1)	2.17e-05	0	0.000119578	0	3.52e-05	5.995e-05	0.000521395	0.00046853	7.54e-05	0	0.000387709	0
PG(20:0/22:2)	3.72e-05	2.76e-05	0	0	4.04e-05	8.925e-05	0	0	0.00010916	3.305e-05	0.000392521	0
PG(20:0/22:4)	0.000193763	0.000159102	0.000187029	0.00166317	4.13e-05	0.000273251	0.000277263	0.00140534	0.000114187	0.000120934	0.000687482	0.000492339
PG(20:0/22:6)	0.000281527	0.000293586	0.0001805	0	0.000325076	0.000140106	0.000540478	0.000905563	0.000209652	0.000138656	0.000932099	0.000959769
PG(20:1/20:1)	0.000255997	0.000162872	0.000219773	0	0	0.000183821	0.000299851	0.00150299	0.000280044	0.000341219	0.000647213	0.00153642
PG(20:1/20:2)	0	0.000228306	0.000223752	0.00102667	0.000905342	0.00023187	0.000251483	0.0019107	0.000688592	0.00026064	0.000484954	0.00140173
PG(20:1/20:3)	0	0.000622063	0.000187223	0.00129813	0.000701189	0.000433045	0.00138338	0.0030131	0	0.000754786	0.000756277	0.00362765
PG(20:1/20:4)	0.000732928	0.00142928	0.000911401	0.00348304	0.0021871	0.00133155	0.00215505	0.0019025	0.00182519	0.00143979	0.00149956	0.00257485
PG(20:1/20:5)	0.000290486	8.2711e-05	9.52e-05	0.00128408	0.0001302	5.89e-05	0.000206212	0.000723411	0	6.61e-05	0.000368338	0.00085338
PG(20:1/22:0)	4.69e-05	2.81e-05	0	0.000618575	0	3.85e-05	0.000199633	0.0010673	0	3.39e-05	0	0.00097322
PG(20:1/22:1)	0	4.45e-05	7.3953e-05	0.000493626	4.94e-05	4.035e-05	0.000314391	0.000702651	7.31e-05	0.000127932	0.000296486	0.000679008
PG(20:1/22:2)	9.48e-05	0	0.000122073	0	4.87e-05	4.25e-05	0.000158404	0	3.81e-05	0.00010968	0.000347845	0
PG(20:1/22:4)	0.000394	0.000399462	0.000380877	0.00132061	0.00137597	0.000329353	0.000772215	0.00218407	0.000176828	0.000252901	0.000533984	0.000689236
PG(20:1/22:6)	0.000484489	0.000160333	0.000205433	0.0010116	0.000605633	0.000171973	0.00091267	0.000798829	0.000175292	0.000156728	0.000411789	0.00118764
PG(20:2/20:2)	0	0.000206093	0.00017888	0.00218808	0.000386533	0.000229428	0.00159751	0.00109632	0	0.000831152	0.000481913	0.0018852
PG(20:2/20:3)	0	0.000626296	0.000441945	0.00141213	0.000616301	0.000371107	0.000846459	0.00272621	0	0.000515243	0.00103356	0.00283343
PG(20:2/20:4)	0.000344212	0	0.000494605	0.00186134	0.00102147	0.00149916	0.00221614	0.00495701	0	0	0.00477189	0.00510853
PG(20:2/20:5)	0	0.000235398	0.000256139	0.00122899	0	4.97e-05	0.00037298	0.000924197	0.000265387	0.000146317	0.000450082	0.000562925
PG(20:2/22:0)	0	7.02e-05	0.000149322	0	0	7.2e-05	0.000421174	0.00103003	9.46e-05	4.145e-05	0.000457909	0.0015912
PG(20:2/22:1)	0	0	7.69e-05	0.00118147	4.79e-05	3.72e-05	0.000355902	0.00122614	6.12e-05	0.000183087	0.000360376	0.00153818
PG(20:2/22:2)	5.15e-05	8.21e-05	0	0.00276348	0	2.185e-05	0.000383882	0.000506896	0	0.00014424	0.000187374	0.00174228
PG(20:2/22:4)	0.000440226	0.000364371	0.000307304	0.00143285	0.000547792	0.000363786	0.00106435	0.00115653	0.000217188	0.000145481	0.000945886	0.0020513
PG(20:2/22:6)	0.000459497	0.000379392	0.000525839	0.00155408	0.000238814	0.000487629	0.000738665	0.00143935	0.000287675	0.000315961	0.000905622	0.00194831
PG(20:3/20:3)	0.00022276	0.000199198	0.000538264	0.00240193	0.000417292	0.000328636	0.00254805	0.00150961	0.000411318	0.000590681	0.000564055	0.00561582
PG(20:3/20:4)	0.000991878	0.000617176	0.00137311	0.00276117	0.000789505	0.000425947	0.00199211	0.00570141	0	0.000362436	0.00126127	0.00441518
PG(20:3/20:5)	0.000153877	7.31e-05	0.000162503	0.00162976	7.53e-05	9.568e-05	0.000491839	0.00107495	7.5e-05	8.06e-05	0.000483289	0.0013427
PG(20:3/22:0)	6.62e-05	0	0.00010895	0.00275414	0	0	0	0.00167837	0	3.35e-05	0.000394211	0.00145478
PG(20:3/22:1)	5.15e-05	4.87e-05	0	0.00168537	6.35e-05	4.16e-05	0	0.00132104	6.96e-05	4.96e-05	0	0.0024272
PG(20:3/22:2)	8.04e-05	8.09e-05	0.000206406	0.0019585	4.33e-05	5.84e-05	0.000468954	0.0016892	8.98e-05	3.38e-05	0.000410234	0.0032513
PG(20:3/22:4)	0.0003199	0.000288592	0.000234952	0.00287235	0.000352817	8.05e-05	0.00053081	0.0015853	0.000278292	0.000237272	0.000806569	0
PG(20:3/22:6)	0.000443912	0.000325658	0.000274275	0.00164956	0.000590376	8.8214e-05	0.00126117	0.0015634	0.00028859	0.000492946	0.000586155	0.00215944
PG(20:4/20:4)	0.000448776	0.000240696	0.000315075	0.00219562	0.000694627	0.00029247	0.0013929	0.00226873	0.000275322	0.000351625	0.00061361	0.00193352
PG(20:4/20:5)	7.85e-05	7.74e-05	0	0.000879452	3.39e-05	4.75e-05	0.000260212	0.00131415	5.41e-05	3.03e-05	0.000437756	0.00187394
PG(20:4/22:0)	6.06e-05	4.385e-05	0	0.00219796	4.12e-05	0.000108471	0.000185074	0.00110551	2.18e-05	2.445e-05	0.000529911	0.00210922
PG(20:4/22:1)	8.14e-05	5.18e-05	0.000173834	0.00363833	1.93e-05	5.48e-05	0	0.00651725	7.68e-05	8.42e-05	0.00045121	0.00292256
PG(20:4/22:2)	7.7e-05	8.81e-05	9.65e-05	0.0022951	7.33e-05	4.87e-05	0.000200045	0.00231746	7.51e-05	0.000124099	0.000310017	0.00485438
PG(20:4/22:4)	0.000288946	5.77e-05	0.000302514	0.00232976	0.000138243	0.000188269	0.000752554	0.00295938	0.000173838	7.0133e-05	0.000764553	0.00151983
PG(20:4/22:6)	7.49e-05	0.000137532	0.000355033	0.000685418	6.77e-05	0.000116856	0.000963393	0.00282412	0.000106002	0.000135459	0.00100161	0.000987091
PG(20:5/20:5)	3.48e-05	7.245e-05	0.000276643	0	0	5.335e-05	0.000151578	0	5.51e-05	5.68e-05	0	0
PG(20:5/22:0)	4.98e-05	0	0	0	4.2e-05	0	0	0.000507047	2.98e-05	0	0	0.0013625
PG(20:5/22:1)	0	3.55e-05	0.000157911	0	4.73e-05	5.335e-05	0	0	4.59e-05	2.48e-05	0.0001859	0.000843543
PG(20:5/22:2)	9.4e-05	4.46e-05	0	0	4.77e-05	5.2e-05	0.000333091	0	6.43e-05	5.99e-05	0.000457483	0.00119237
PG(20:5/22:4)	0.000241922	0.000127069	0.000156793	0	7.83e-05	0.00017893	0.000622189	0.000998976	0.000109621	4.59e-05	0.000522832	0.000759485
PG(20:5/22:6)	0.000251825	8.1343e-05	0.000186595	0.000834477	0.000180312	0.000115612	0.000473425	0	5.51e-05	0.000157518	0.000509227	0.000592286
PG(22:0/22:0)	0	4.11e-05	0	0	0	4.73e-05	0	0	0	6.75e-05	0.000223367	0
PG(22:0/22:1)	0	3.13e-05	0.000144597	0	0	7.39e-05	0.000471726	0.000494431	0	4.775e-05	0.000457472	0
PG(22:0/22:2)	0.000101725	0	0	0.000835846	6.69e-05	3.49e-05	0.00039642	0	0.000138	5.92e-05	0.00038779	0
PG(22:0/22:4)	0.000151459	0.000101511	0.000153729	0.00131219	0	4.075e-05	0.000442836	0.00185967	0	8.56e-05	0.000559736	0
PG(22:0/22:6)	0.000214917	5.88e-05	0.000274882	0.000467592	0.000182132	0.000139572	0.000660078	0	0	8.3749e-05	0.000757014	0.00145933
PG(22:1/22:1)	5.81e-05	0	0	0	3.26e-05	3.94e-05	0.000384822	0	0.000113326	5.56e-05	0.000263944	0
PG(22:1/22:2)	3.05e-05	3.14e-05	0	0	5.39e-05	4.37e-05	0.000263145	0	0	4.72e-05	0.00045907	0
PG(22:1/22:4)	0.000174581	0.000209545	0.000239379	0.000609425	0	0.000232559	0.000699109	0.00139415	0.00027559	9.53e-05	0.000616115	0.000715364
PG(22:1/22:6)	0.000138144	5.8e-05	0.000170898	0.00101639	0.000195586	9e-05	0.000636098	0	0.000161599	0.000144843	0.000597654	0.00143635
PG(22:2/22:2)	8.45e-05	6.22e-05	6.6e-05	0	4.32e-05	4.365e-05	0	0	9.37e-05	5.83e-05	0	0
PG(22:2/22:4)	0.000166468	0.000499139	0.000349446	0.000990439	0.000247089	0.000140554	0.00103541	0.00115286	0.000177139	0.000185961	0.00051988	0.00117622
PG(22:2/22:6)	0	0.00018613	0.000454774	0.00106149	0.000248334	0.000209299	0.000930134	0	6.56e-05	0.000160968	0.000740549	0
PG(22:4/22:4)	0.000159035	0.000220423	0.000696112	0.0016625	0.000390286	0.000287089	0.000725335	0.00274485	0.000112246	0.000155243	0.000774856	0.00112585
PG(22:4/22:6)	0.000289712	7.39e-05	0.000599297	0.000470089	0.000273579	0.000175173	0.00126267	0.00226848	0.00024897	0.000152331	0.00156486	0
PG(22:6/22:6)	0.000268328	0.000209807	0.00044475	0.00115786	0.000502142	0.0011207	0.00135969	0.00221192	0.000244677	4.625e-05	0.000622284	0.00234155
PI(14:0/14:0)	0.012299	0.00761561	0.0161173	0.0869626	0.0118289	0.00959938	0.00804778	0.134449	0.00731948	0.0141453	0.0166664	0.0603908
PI(14:0/14:1)	0.00137306	0.0113	0.00755803	0.0922016	0.00223728	0.0167321	0.00309942	0.0904078	0.00140858	0.0123683	0.0054025	0
PI(14:0/16:0)	0.150791	0.375098	0.19429	0.0489066	0.200395	0.388407	0.398134	0.0563589	0.207769	0.729018	0.482651	0.154833
PI(14:0/16:1)	0.0568363	0.0945702	0.0508369	0	0.094805	0.174375	0.057252	0	0.265159	0.316869	0.1138	0
PI(14:0/18:0)	2.27384	8.17437	5.2049	0	2.70062	15.1609	8.76818	1.61432	1.95113	14.309	9.10921	1.27484
PI(14:0/18:1)	0.610987	1.35658	0.815496	0.178871	0.788059	1.62338	1.3947	0.647046	4.24774	5.67078	2.29857	2.64449
PI(14:0/18:2)	0.114909	0.118915	0.02828	0	0.0740129	0.1446	0.0537941	0	0.291281	0.348415	0.123735	0.210342
PI(14:0/18:3)	0.00155124	0.00636321	0.00892487	0	0.0061816	0.00850971	0.00781681	0.0416371	0.00629531	0.0113275	0.00723647	0
PI(14:0/20:0)	0.00422699	0.048422	0.020853	0	0.0125761	0.0487171	0.023417	0	0.0331525	0.0682872	0.0373258	0.0673387
PI(14:0/20:1)	0.0258354	0.114114	0.0648694	0.0477256	0.0307865	0.219112	0.116578	0.0865599	0.0508547	0.19868	0.10912	0.0765735
PI(14:0/20:2)	0.0282468	0.0441255	0.0426585	0	0.0337383	0.0623363	0.0718971	0.0559087	0.0938911	0.187479	0.0982256	0.0797046
PI(14:0/20:3)	0.0191155	0.0859618	0.0425256	0.0727576	0.0543266	0.108946	0.0733691	0.106542	0.0970637	0.174963	0.0995248	0.145335
PI(14:0/20:4)	0.061926	0.0909294	0.047616	0.105175	0.0525573	0.126897	0.0598222	0.139612	0.0604635	0.14783	0.0588807	0.140209
PI(14:0/20:5)	0.00551362	0.00893456	0.00391471	0	0.00933018	0.0101021	0.00434081	0.146372	0	0.0113647	0.00490328	0.0350512
PI(14:0/22:0)	0.00762409	0.0278304	0.0172316	0	0.00527577	0.0363319	0.0106287	0.0441544	0.0117999	0.0401914	0.0153813	0.0526885
PI(14:0/22:1)	0.0151815	0.0172955	0.02151	0.0389692	0.00558546	0.0497734	0.0383689	0.0541839	0.00330887	0.0749043	0.0243555	0.0291349
PI(14:0/22:2)	0.0089379	0.00875919	0.00668811	0.031164	0.00715988	0.0322156	0.0158262	0	0.00995229	0.0229057	0.01343	0.0285894
PI(14:0/22:4)	0.0130481	0.0149172	0.0152935	0.0324811	0.00927613	0.025151	0.0192739	0.0795192	0.0175675	0.014912	0.0124781	0.0458715
PI(14:0/22:6)	0.010296	0.00632762	0.00188699	0	0.00889484	0.00797322	0.00732754	0	0.0120553	0.00715726	0.00808125	0
PI(14:1/14:1)	0.00915184	0.00988131	0.00656848	0	0.00074241	0.0110148	0.00394576	0	0.0029318	0.0115296	0.00555459	0
PI(14:1/16:0)	0.0708355	0.204386	0.415617	0	0.292388	0.637947	0.702254	0	0.260283	0.745826	0.703632	0.22583
PI(14:1/16:1)	0.0175785	0.104783	0.0400475	0.0255364	0.0109766	0.15823	0.0290716	0.043292	0.0547136	0.0832386	0.019015	0.0766878
PI(14:1/18:0)	4.40384	16.2292	11.7694	3.33602	4.88172	27.7651	18.1642	6.51337	6.47475	28.1076	18.9673	6.05337
PI(14:1/18:1)	0.531149	1.47294	0.687877	0.178684	0.514541	2.00947	1.50915	0.228708	2.37853	5.28246	2.33914	1.55717
PI(14:1/18:2)	0.0173334	0.132276	0.0469643	0	0.012817	0.126672	0.0479948	0.0547908	0.0638269	0.0706886	0.0351358	0.0790945
PI(14:1/18:3)	0.00347117	0.0219011	0.0051973	0	0.00382486	0.00724083	0.00579043	0	0.00770094	0.0158659	0.00913972	0.0415893
PI(14:1/20:0)	0.0273243	0.0683258	0.0621197	0.0446099	0.0195822	0.143756	0.0938618	0.0649226	0.00841675	0.109062	0.100562	0.0798529
PI(14:1/20:1)	0.0180136	0.167872	0.121758	0.0762376	0.0430424	0.265578	0.233738	0.0947829	0.0682236	0.350154	0.240172	0.0761834
PI(14:1/20:2)	0.00695939	0.0621966	0.0410019	0	0.011026	0.0709854	0.0544998	0.0669844	0.0705664	0.168962	0.0979902	0.0205107
PI(14:1/20:3)	0.0326844	0.0170921	0.0183691	0.0825525	0.025613	0.0426241	0.0127802	0	0.0407986	0.10728	0.026468	0.0647823
PI(14:1/20:4)	0.00831154	0.0417732	0.0156787	0.0318873	0.0166459	0.0293111	0.018252	0.0950114	0.0314376	0.0489391	0.0238863	0.0693111
PI(14:1/20:5)	0.00444675	0.00756108	0	0	0.00560135	0.00594104	0.00723474	0	0.0078473	0.0169054	0.009147	0.040134
PI(14:1/22:0)	0.0169114	0.0486455	0.0278089	0.13431	0.0171734	0.121055	0.0380457	0.210806	0.0124355	0.137169	0.0540192	0.406646
PI(14:1/22:1)	0.00974213	0.107409	0.0645472	0.0535138	0.0323439	0.217951	0.113275	0.127193	0.00435555	0.164267	0.11893	0.162508
PI(14:1/22:2)	0.0038762	0.0272019	0.0286963	0.0315586	0.0249117	0.0508057	0.0409602	0.0884105	0.0102703	0.0411842	0.0439944	0.0195155
PI(14:1/22:4)	0.00528121	0.0138667	0.00655532	0	0.00665818	0.00946539	0.00926613	0.0680355	0.00825234	0.0132748	0.0114743	0.07174
PI(14:1/22:6)	0.00686272	0.0116705	0.00580788	0	0	0.00388725	0.0047182	0.0563575	0.0026234	0.00803197	0.00815864	0.0415097
PI(16:0/16:0)	0.948323	0.0613309	0.430412	1.07019	1.04745	0.21486	0.57229	2.27038	6.12802	5.68326	2.09931	5.81762
PI(16:0/16:1)	1.02018	0.322537	0.491274	1.10136	1.27863	0.585644	0.720004	1.53352	8.81139	9.93991	3.5765	10.0107
PI(16:0/18:0)	2.23194	1.38428	0.977708	1.11298	4.18117	1.71323	1.5725	4.74518	5.66507	5.64303	1.90138	6.46301
PI(16:0/18:1)	13.8526	4.1157	9.1781	22.2803	12.5871	6.31801	11.5484	35.5797	51.9919	90.3931	27.4462	76.2017
PI(16:0/18:2)	1.11767	0.537124	0.839118	1.79077	0.973545	0.847068	0.909425	3.37033	5.73982	8.54057	3.16768	7.03197
PI(16:0/18:3)	0.0337572	0.0175832	0.0314225	0.135202	0.0339031	0.0203189	0.0436234	0.284228	0.451419	0.503861	0.224071	0.535815
PI(16:0/20:0)	0.0225611	0.0153645	0.0106465	0.0372821	0.0327943	0.00887322	0.0133571	0	0.0362346	0.0393128	0.0218021	0.0899804
PI(16:0/20:1)	0.285803	0.0969166	0.196097	0.338093	0.28489	0.121037	0.245349	0.500935	1.10679	1.91858	0.539848	1.55733
PI(16:0/20:2)	1.32186	0.401821	1.23599	2.6492	1.05347	0.392695	1.18913	1.20871	4.45394	8.91561	2.96111	7.30778
PI(16:0/20:3)	3.27221	2.09561	3.59523	7.9751	2.53284	2.18916	3.78117	6.15046	8.88991	16.9907	8.19837	18.1249
PI(16:0/20:4)	0	4.55247	6.62785	11.9342	0	5.2789	5.38242	30.3816	0	14.5163	9.13992	12.9921
PI(16:0/20:5)	0.0224713	0.0295628	0.032627	0.0572855	0.02986	0.0372644	0.0287358	0.204457	0.104167	0.195167	0.102201	0.62312
PI(16:0/22:0)	0.00727911	0	0.00770099	0.130467	0.00183685	0.00802866	0.0110445	0.139024	0.0235782	0.0483774	0.00960991	0.133388
PI(16:0/22:1)	0.0326033	0.0134116	0.0109894	0.221535	0.0433985	0.0123957	0.0210671	0.0956271	0.0941285	0.16639	0.0547308	0.253347
PI(16:0/22:2)	0.0834049	0.0342338	0.0830273	0.139762	0.0752334	0.036238	0.0939552	0.129229	0.194609	0.493614	0.180571	0.39806
PI(16:0/22:4)	1.00757	0.899044	1.13227	2.09625	0.86788	1.23058	0.968685	6.24373	0.785371	1.7528	1.33428	2.68061
PI(16:0/22:6)	0.213506	0.068108	0.155044	1.03826	0.153781	0.11892	0.122888	1.34033	0.249355	0.417473	0.303235	1.13035
PI(16:1/16:1)	0.133176	0.0861711	0.103795	0.18595	0.187059	0.0896921	0.152936	0.209658	1.48523	1.89706	0.688364	1.5594
PI(16:1/18:0)	6.58501	1.75096	2.87693	5.91237	10.4677	3.9385	6.15147	15.8378	31.0923	46.3526	12.4952	41.6413
PI(16:1/18:1)	8.25467	3.80975	5.15656	11.8595	9.2241	6.56737	9.58335	17.7068	56.66	114.898	41.1881	82.5209
PI(16:1/18:2)	0.185541	0.102614	0.161953	0.387067	0.274673	0.215656	0.284172	0.494081	2.18247	3.00467	1.37569	2.23032
PI(16:1/18:3)	0.0122168	0.00740395	0.00554713	0.0893661	0.0107949	0.0146254	0.00725555	0.0877979	0.0495519	0.0887897	0.0410998	0.137434
PI(16:1/20:0)	0.0318333	0.0152881	0.0155322	0	0.0386081	0.016027	0.0158157	0	0.0766494	0.130246	0.0251848	0.0575825
PI(16:1/20:1)	0.244961	0.127694	0.185337	0.413429	0.360986	0.250743	0.345411	0.37557	1.09389	2.66002	0.785957	1.44021
PI(16:1/20:2)	0.237218	0.181812	0.245999	0.310726	0.294254	0.275804	0.462635	0.313055	1.41342	3.15376	1.08552	1.52081
PI(16:1/20:3)	0.275058	0.490694	0.317605	0.47114	0.269041	0.579107	0.415012	0.404932	0.704776	1.43431	0.80409	1.50755
PI(16:1/20:4)	0.414425	0.994647	0.515037	0.553553	0.436263	1.42958	0.54506	1.64751	0.500182	1.06843	0.684565	1.49305
PI(16:1/20:5)	0.0148465	0.0191413	0.0112391	0.0466772	0.00791182	0.0273263	0.0134921	0.100794	0.00841604	0.0217945	0.0181516	0.160834
PI(16:1/22:0)	0.0152345	0.0251612	0.0079659	0.0494913	0.0144236	0.0394323	0.00676642	0.0755521	0.00597336	0.0213565	0.0104584	0.140484
PI(16:1/22:1)	0.0087448	0.0121222	0.0104455	0	0.0180279	0.0207071	0.0126399	0.0330375	0.0213938	0.06844	0.0209527	0.0745066
PI(16:1/22:2)	0.00522911	0.0171962	0.0158162	0.0474396	0.009115	0.0252432	0.0290201	0	0.0153508	0.0376742	0.030126	0.0380474
PI(16:1/22:4)	0.089165	0.0649854	0.0985584	0.108144	0.0767859	0.0763056	0.0836598	0.379788	0.0703434	0.0918211	0.121483	0.103062
PI(16:1/22:6)	0.0242465	0.0107992	0.019134	0.0844829	0.00999607	0.0204327	0.0169168	0.0508204	0.0213993	0.0187376	0.0328853	0.0643731
PI(18:0/18:0)	3.45746	0.4838	1.79683	1.47976	4.13357	1.28576	3.39564	3.7603	11.0858	17.6487	4.58573	12.2174
PI(18:0/18:1)	35.9108	13.6698	21.3471	58.5009	44.9521	22.835	43.6408	118.678	96.67	180.66	52.6317	199.916
PI(18:0/18:2)	6.71897	4.38857	5.38314	12.7028	7.62765	6.53758	7.76646	36.2148	23.4592	42.5943	12.8058	38.265
PI(18:0/18:3)	0.511521	0.414881	0.388255	1.19117	0.627446	0.539458	0.61644	1.37359	4.07989	5.77221	1.78776	5.99326
PI(18:0/20:0)	0	0.00157704	0.00710803	0	0.0126789	0.0163366	0.00470457	0.158297	0.0393088	0.0800636	0.022891	0.338035
PI(18:0/20:1)	0.503729	0.114313	0.214899	0.854108	0.552043	0.115041	0.349754	0.366859	1.84111	2.55097	0.478234	2.23268
PI(18:0/20:2)	11.463	3.95478	8.626	19.2791	11.6727	4.35699	11.9991	5.96582	25.918	56.8565	13.3074	48.3918
PI(18:0/20:3)	56.7269	82.1768	63.3063	121.564	50.8155	92.1989	87.2858	110.215	84.6747	213.409	84.8032	201.062
PI(18:0/20:4)	141.776	217.3	152.01	313.334	113.453	298.536	150.875	622.177	75.4813	187.788	119.607	294.645
PI(18:0/20:5)	0.630248	0.733202	0.618433	1.61729	0.604237	0.770107	0.63982	1.64586	1.17712	2.25273	1.21166	6.13963
PI(18:0/22:0)	0.0353631	0.0111604	0.00875839	0.201571	0.0325438	0.0200547	0.0261226	0.31633	0.0759455	0.244168	0.0392558	0.384694
PI(18:0/22:1)	0.135541	0.0555299	0.0474697	0.245737	0.121149	0.107514	0.0837684	0.0974451	0.26543	0.467434	0.110322	0.640841
PI(18:0/22:2)	0.532767	0.30313	0.361539	0.772066	0.560995	0.40631	0.493866	0.565766	0.780048	1.92693	0.572905	1.71276
PI(18:0/22:4)	10.049	12.2037	9.46913	16.6951	8.88262	15.8536	9.92587	48.8724	4.7666	10.7129	7.8271	15.651
PI(18:0/22:6)	1.68943	1.26028	1.36411	6.35429	1.21222	1.69841	1.496	12.5568	1.04695	2.8433	1.79648	7.96174
PI(18:1/18:2)	4.99322	3.6416	3.987	9.80347	5.25908	5.35388	5.67015	20.288	20.1561	44.0887	16.293	37.4066
PI(18:1/18:3)	0.196469	0.0537949	0.133385	0.56955	0.173368	0.109847	0.205744	0.446816	1.92965	2.69238	1.13834	3.74831
PI(18:1/20:0)	0.117493	0.0468142	0.0364419	0.231431	0.104707	0.068244	0.0842601	0.24834	0.205231	0.372967	0.0785018	0.622914
PI(18:1/20:1)	2.27055	1.28709	1.87288	3.32113	2.29342	1.90552	2.90469	2.4696	6.26741	13.8353	3.56989	9.83398
PI(18:1/20:2)	7.52315	3.3444	7.03837	15.3161	7.15596	4.0029	9.34179	5.72127	23.1439	56.3211	17.3672	38.4701
PI(18:1/20:3)	14.9371	13.2551	19.3174	36.3797	0.794374	17.2554	23.2527	31.6886	2.50754	113.846	46.2855	91.986
PI(18:1/20:4)	31.0489	28.2681	35.7634	71.0023	20.0025	34.0437	31.9006	130.49	28.5747	94.843	52.6546	111.712
PI(18:1/20:5)	0.19335	0.123977	0.145308	0.266382	0.173544	0.135171	0.168752	1.2123	0.366347	0.868354	0.552402	1.71773
PI(18:1/22:0)	0.0135628	0.0116129	0	0.45493	0.015104	0.0168333	0.0192238	0.462937	0.0773772	0.193897	0.0240054	1.08536
PI(18:1/22:1)	0.102955	0.0183207	0.0557096	0.295378	0.124508	0.065564	0.0992229	0.134604	0.446684	1.2288	0.231898	0.934763
PI(18:1/22:2)	0.324206	0.164858	0.338132	0.528999	0.208517	0.216264	0.438876	0.413367	0.656217	2.99874	0.821219	1.71376
PI(18:1/22:4)	0	4.45007	3.50599	4.84327	0.304499	5.97362	3.38893	17.2847	0.227511	7.05764	4.52457	7.22788
PI(18:1/22:6)	0.0219867	0.285701	0.427338	1.55811	0.0764637	0.435833	0.418751	3.37938	0.0547016	1.70975	0.956634	2.74874
PI(18:2/18:2)	0.173024	0.076746	0.223664	0.452193	0.229546	0.0556205	0.272221	0.721585	0.740781	0.881784	0.831991	1.09771
PI(18:2/18:3)	0.00784725	0.00401926	0.0139796	0.158889	0.0174302	0.00710663	0.015733	0.109124	0.0488674	0.0607296	0.0328555	0.102514
PI(18:2/20:0)	0.0280504	0.0118322	0.0257051	0.0299985	0.020352	0.0351625	0.0285432	0.102651	0.0390244	0.0376242	0.028738	0.0533258
PI(18:2/20:1)	0.134827	0.153246	0.133663	0.27989	0.0632874	0.251996	0.21896	0.445817	0.349153	0.783104	0.393415	0.70187
PI(18:2/20:2)	0.225727	0.113832	0.226143	0.399908	0.135462	0.181194	0.328547	0.445542	0.53664	0.9856	0.74755	0.873246
PI(18:2/20:3)	0.099176	0.225416	0.429605	0.524196	0.187848	0.229902	0.523628	0.692341	0	1.95398	1.49237	1.99703
PI(18:2/20:4)	0	0.466613	0.77217	0.899685	0.0773205	0.534254	0.772845	1.80989	0.0562522	1.35623	1.45147	2.18003
PI(18:2/20:5)	0.00959192	0.0102577	0.0117227	0.0884755	0.00264433	0.0111609	0.0137768	0.111757	0.00607142	0.0244251	0.0232303	0.0936657
PI(18:2/22:0)	0.00630107	0.0237627	0.00516187	0.0494733	0.00253184	0.022891	0.0081202	0.0888861	0.00982079	0.0184371	0.00804632	0.067271
PI(18:2/22:1)	0.0104791	0.00897916	0.0128983	0.0748525	0.00738452	0.0174339	0.0132431	0.0831866	0.0138254	0.0197723	0.0252451	0.0619523
PI(18:2/22:2)	0.00390736	0.0129003	0.0146573	0	0.0224082	0.0134689	0.026925	0.034575	0.0101651	0.0745553	0.036116	0.064119
PI(18:2/22:4)	0.0308553	0.0611253	0.119576	0.152643	0.0319958	0.0615204	0.111592	0.433105	0.0311426	0.158671	0.162231	0.234905
PI(18:2/22:6)	0.00578619	0.0286344	0.0164253	0.0648342	0.00879893	0.0192226	0.0238493	0.146592	0.00186747	0.0242285	0.0233352	0.119305
PI(18:3/18:3)	0.0103184	0.00542401	0.00673854	0	0.00229974	0.00757886	0.00567821	0.0718981	0.00269716	0.0231473	0.00567	0.0701706
PI(18:3/20:0)	0.0110628	0.0107168	0.010518	0.0319407	0.00121016	0.0135644	0.00862578	0.0533852	0.0123389	0.0243157	0.0157709	0.0201623
PI(18:3/20:1)	0.00856822	0.0185169	0.0267079	0.0250586	0.0135022	0.0430847	0.0360636	0.0747748	0.00652354	0.118005	0.0671567	0.0955836
PI(18:3/20:2)	0.0370188	0.0268547	0.0382326	0.0443058	0.0371537	0.0277923	0.0469081	0.093177	0.0450684	0.0607907	0.0721868	0.0704124
PI(18:3/20:3)	0.050578	0.0357552	0.0536709	0.0341014	0.032999	0.0420442	0.0514543	0.111742	0.0123511	0.143453	0.139939	0.0720598
PI(18:3/20:4)	0.0183607	0.0751037	0.104343	0.0854773	0.0160672	0.0884726	0.063547	0.115935	0.0112222	0.145053	0.110686	0.0841136
PI(18:3/20:5)	0.00654994	0.00593373	0.00989492	0.0653177	0.00644831	0.00702872	0.00917127	0.0639864	0.00428615	0.0109231	0.00709332	0.0444181
PI(18:3/22:0)	0	0.00728212	0.00429991	0	0.00260892	0.00553034	0.00415543	0	0.0021018	0.0139301	0.0066449	0
PI(18:3/22:1)	0.00791223	0.00864992	0.00388048	0	0.0140265	0.0115576	0.00911008	0	0.00876863	0.0196346	0.00820371	0
PI(18:3/22:2)	0.00624693	0.00349701	0.00592967	0	0.00109181	0.00562006	0.00556761	0	0.00627868	0.0106549	0.00609319	0.0325615
PI(18:3/22:4)	0.00680047	0.0114084	0.014721	0.081285	0.00801792	0.0197186	0.0124939	0.0540833	0.00757504	0.0173737	0.0113327	0.0616116
PI(18:3/22:6)	0.00358073	0.00943516	0.00932385	0.0631698	0.00218994	0.00565329	0.00756814	0.0415721	0.00386385	0.0088105	0.00567487	0.0228039
PI(20:0/20:0)	0	0.00441405	0.00818199	0	0	0.00607291	0.0115601	0	0.0124102	0.0124023	0.00769545	0.150869
PI(20:0/20:1)	0.0127325	0.00961939	0.0018759	0	0.0193573	0.00746988	0.00812074	0	0	0.0273492	0.00957312	0.0276789
PI(20:0/20:2)	0.0330798	0.00685352	0.0299528	0.116433	0.028819	0.0190406	0.0232008	0	0.0933212	0.136906	0.0412436	0.0348777
PI(20:0/20:3)	0.13951	0.118415	0.154287	0.11016	0.0231981	0.174963	0.141295	0.241114	0.0191602	0.412764	0.0927511	0.146025
PI(20:0/20:4)	0.258482	0.566967	0.318983	0.587999	0.0389073	0.729394	0.309699	0.887714	0.0250531	0.451578	0.211034	0.334162
PI(20:0/20:5)	0.00607638	0.0129455	0.0166694	0.0810687	0.0177353	0.014782	0.0136406	0.147792	0.00778225	0.0275208	0.013879	0.0848068
PI(20:0/22:0)	0.00344458	0.0294317	0	0	0.00211693	0.0348628	0.00802514	0.0740812	0.00240621	0.0289491	0	0.0222427
PI(20:0/22:1)	0.00333522	0.00542016	0.00357446	0.0548891	0.00201167	0.00731639	0.00902094	0.0415959	0.00192698	0.00372183	0.00609302	0
PI(20:0/22:2)	0.00392782	0.00251368	0.00249444	0	0.00346602	0	0.0106744	0	0.00315695	0.00301994	0.00490096	0
PI(20:0/22:4)	0.0227135	0.0340502	0.0179974	0.0474234	0.01715	0.0341913	0.0199564	0.0619684	0.0167575	0.025461	0.0118353	0
PI(20:0/22:6)	0.00115726	0.00739413	0.0113692	0.0512679	0.00567113	0.00557502	0.00995889	0.0370051	0	0.0140302	0.00669227	0.050237
PI(20:1/20:1)	0.0504465	0.0315103	0.0644674	0.0824302	0.0662567	0.0347053	0.0567793	0	0.172596	0.394649	0.0967131	0.221485
PI(20:1/20:2)	0.230445	0.10816	0.222279	0.341661	0.0789061	0.102763	0.230104	0.144873	0.380132	1.35851	0.284092	0.446864
PI(20:1/20:3)	0.0973555	0.762475	0.676451	1.04312	0.0561974	0.763099	0.806474	0.523442	0.0902724	3.0241	0.956269	1.30812
PI(20:1/20:4)	0.152849	2.18039	1.59282	2.25994	0.161126	2.73188	1.38738	3.40516	0.11596	3.43257	1.70699	2.13076
PI(20:1/20:5)	0.00807247	0.0124305	0.0223719	0.0738478	0.00121352	0.0230072	0.00515522	0.111895	0.00505318	0.0403337	0.0203873	0.0594499
PI(20:1/22:0)	0.00668294	0.00400097	0.00601668	0	0.00118401	0.0056035	0.00662305	0	0.00115808	0.0145262	0.00439154	0.0395428
PI(20:1/22:1)	0.00153672	0.00949093	0.00917584	0	0.00984917	0.00922173	0.00441741	0	0.0139011	0.026317	0.0137411	0.0323688
PI(20:1/22:2)	0.00212343	0.00784176	0.0190885	0.0518355	0.00154834	0.00815883	0.0171269	0.0315979	0.0165881	0.0596343	0.0145222	0.060426
PI(20:1/22:4)	0.0136203	0.132977	0.0920159	0.110542	0.00638101	0.126968	0.0610352	0.180578	0.00828093	0.121598	0.073723	0.0685124
PI(20:1/22:6)	0.00790512	0.0090265	0.0131867	0	0.00213441	0.0157104	0.0153433	0.03305	0.00679013	0.0381539	0.0122028	0.0345392
PI(20:2/20:2)	0.0492246	0.177643	0.384385	0.621118	0.117854	0.232591	0.486433	0.0814158	0.0872898	2.287	0.694289	0.734044
PI(20:2/20:3)	0.0879171	0.322822	0.473832	0.508792	0.0432278	0.509692	0.633716	0.412423	0.117472	2.16698	0.874257	1.2373
PI(20:2/20:4)	0.147062	0.978384	0.857511	1.37328	0.0795609	1.36239	0.908346	2.14961	0.0969882	2.23958	1.33355	1.83529
PI(20:2/20:5)	0.00393178	0.0084987	0.00943345	0.0927254	0.0034971	0.00945601	0.00742667	0.0797672	0.00527827	0.0345059	0.0219279	0.103288
PI(20:2/22:0)	0.0140816	0.0028128	0.00472921	0.0557675	0.00545242	0.00624395	0.00737681	0	0.0106693	0.0200487	0.00650758	0.142271
PI(20:2/22:1)	0.00461682	0.0115324	0.00891016	0.0351538	0.00372669	0.0106783	0.010317	0	0.0103124	0.0522013	0.0107523	0.0495307
PI(20:2/22:2)	0.00520746	0.00743528	0.0141515	0	0.00394279	0.0048155	0.0123727	0	0	0.0734612	0.0295821	0.0527308
PI(20:2/22:4)	0.0153939	0.0882412	0.071932	0.0923994	0.0160369	0.117957	0.0786748	0.28244	0.00811864	0.123361	0.0870492	0.0394501
PI(20:2/22:6)	0.0014384	0.0117397	0.0196322	0	0.00690494	0.0241981	0.0181223	0.0773404	0.00379357	0.0228723	0.0128685	0.0452311
PI(20:3/20:3)	0.0119243	0.254043	0.326135	0.34227	0.0254549	0.345054	0.499255	0.178642	0.0535614	0.969599	0.584936	0.734428
PI(20:3/20:4)	0.10822	0.366961	0.457674	0.466248	0.0403813	0.556981	0.588705	0.882879	0.0735842	0.945273	0.755246	1.01832
PI(20:3/20:5)	0	0.00554806	0.0086686	0.143857	0	0.0152638	0.0165657	0.100425	0.00431961	0.0312434	0.0139412	0.0508379
PI(20:3/22:0)	0.0139197	0.00671158	0.00530833	0.0632284	0.000587794	0.0130478	0.009683	0.0718587	0.015664	0.0335971	0.00791522	0.160885
PI(20:3/22:1)	0.00304169	0.0112236	0.0143732	0	0.00172318	0.00943228	0.0111498	0.0373949	0.00187289	0.0129055	0.0123635	0.0444651
PI(20:3/22:2)	0.00285095	0.00940775	0.0122179	0.0289848	0.00621113	0.0143461	0.0222613	0.0360615	0.00817954	0.0352633	0.0109843	0
PI(20:3/22:4)	0.000181212	0.0530196	0.0413299	0.0391518	0.00432149	0.0548046	0.0587606	0.155213	0.00309152	0.0497098	0.0568844	0.0745108
PI(20:3/22:6)	0.0192434	0.0107987	0.0117563	0.0700307	0.00798142	0.0207295	0.0264445	0.0285269	0.00954661	0.0151521	0.0128903	0.0594186
PI(20:4/20:4)	0.118321	0.620042	0.468139	0.535115	0.0462236	0.564227	0.559538	1.24199	0.075037	1.56324	1.31156	2.22654
PI(20:4/20:5)	0.00298305	0.0065456	0.0205631	0.123037	0	0.0146216	0.0200346	0.176782	0	0.0262278	0.0256552	0.210429
PI(20:4/22:0)	0.00286622	0.0104295	0.00614757	0.140986	0.00409822	0.0182067	0.00574294	0.123823	0.00557906	0.0190531	0.00405963	0.145982
PI(20:4/22:1)	0.0161059	0.0242921	0.0285757	0.0469934	0.00876978	0.0424901	0.0263249	0.0804442	0.00302003	0.0403799	0.0276473	0.0699711
PI(20:4/22:2)	0.0062257	0.0379226	0.0462647	0.0843945	0.0212222	0.0403274	0.0427232	0.0617337	0.00218892	0.0526352	0.0520481	0.0390193
PI(20:4/22:4)	0.0200927	0.117956	0.0987515	0.146853	0.00744775	0.111125	0.0942571	0.185099	0.000658536	0.0717092	0.104526	0.066492
PI(20:4/22:6)	0.0155635	0.0110075	0.0424506	0.0845385	0.00801078	0.016398	0.0390564	0.118291	0.0138097	0.0219698	0.0711896	0.0918957
PI(20:5/20:5)	0.519984	0.366368	0.343749	0.471679	0.446389	0.763921	0.445187	0.91653	0.339024	0.724473	0.473413	0.521571
PI(20:5/22:0)	0.00410573	0.00804414	0.00501579	0	0.00276418	0.0199152	0	0.0762875	0.00182552	0.0214175	0.00642614	0.0300768
PI(20:5/22:1)	0.00591712	0.00518321	0	0	0.00306549	0.00938298	0.00910622	0.031375	0.00173346	0.0129439	0.007138	0
PI(20:5/22:2)	0.0375935	0.0070212	0.0210503	0	0.0389739	0.0274622	0.0297155	0	0.0609179	0.102008	0.0293339	0
PI(20:5/22:4)	0.617227	0.180127	0.189732	0.139384	0.691005	0.43192	0.27027	0.387621	0.384673	0.661974	0.258808	0.143665
PI(20:5/22:6)	0.04799	0.043454	0.0423542	0.0620777	0.066116	0.0658847	0.0483947	0.080809	0.0420223	0.086658	0.0586027	0.0413494
PI(22:0/22:0)	0.00269973	0.00955431	0.00332207	0	0.00183713	0.0232002	0.00641499	0	0	0.00974836	0.0054567	0
PI(22:0/22:1)	0.00664133	0.00519992	0.00300361	0	0.00480734	0.00477334	0.00598364	0.0396714	0.00564838	0.00638757	0.00456639	0
PI(22:0/22:2)	0.00227787	0.00367848	0.00688285	0	0.00249328	0	0.00568249	0	0.00194254	0.0159392	0.00808228	0.0527013
PI(22:0/22:4)	0.0121196	0.012472	0.0150018	0	0.00410577	0.0141491	0.00868231	0.119516	0.00908436	0.0219627	0.00711491	0.0523944
PI(22:0/22:6)	0.00749955	0.00594573	0.00835285	0	0.00414039	0.00557973	0.010067	0	0.00258803	0.0080581	0.0104267	0
PI(22:1/22:1)	0.00501839	0.003396	0.00467043	0	0.0034413	0.0082572	0.00518207	0	0.00224631	0.00728363	0.00638818	0
PI(22:1/22:2)	0.00131697	0.00486783	0.00589414	0	0.00338103	0.00556832	0.00597483	0	0.00507461	0.0077507	0.00443896	0.0358205
PI(22:1/22:4)	0	0.00343718	0.00924131	0	0.00123986	0.00734164	0.00959978	0.0741374	0.00372373	0.00683889	0.0117801	0
PI(22:1/22:6)	0.00265158	0.0034496	0.0119066	0	0.0014956	0.0116973	0.0139797	0	0.00427964	0.0105314	0.00807429	0
PI(22:2/22:2)	0.00282256	0.00226151	0.0030906	0	0.0032354	0.00191915	0.00422837	0	0.00264449	0.00480235	0.00539144	0
PI(22:2/22:4)	0.00216248	0.00670881	0.00530018	0	0.00653574	0.010562	0.0070504	0	0.00956144	0.00757835	0.00713514	0
PI(22:2/22:6)	0.00995251	0.00749783	0.00833623	0	0.00385392	0.00939992	0.0059351	0.0376205	0.00576645	0.00859689	0.00629919	0
PI(22:4/22:4)	0.00893392	0.020459	0.0173666	0.0674038	0.00581526	0.0252414	0.0184866	0	0.00260181	0.0161105	0.0121241	0.0627308
PI(22:4/22:6)	0.00514793	0.0119615	0.00730641	0.03214	0.00425984	0.0101515	0.00808104	0.044906	0.00217863	0.0047718	0.00965943	0.0415267
PI(22:6/22:6)	0.00234992	0.00508699	0.00588643	0.068364	0.00688689	0.00858347	0.0100809	0.11859	0.00331521	0.00886887	0.00902658	0
TG(48:0/FA16:0)	0.972916	0.189639	0.836158	0.445597	0.780924	0.275589	0.775661	0.431242	1.66397	2.58446	1.80055	0.744749
TG(48:1/FA16:0)	0.823939	0.191052	0.634024	0.4987	0.824314	0.286571	1.01816	0.5532	1.21095	2.25595	2.04577	0.855849
TG(48:1/FA16:1)	0.25826	0.0678598	0.18792	0.137137	0.230813	0.133361	0.288229	0.18562	0.502793	1.08554	0.621593	0.399393
TG(50:0/FA16:0)	0.712036	0.193766	0.686444	0.354611	0.879525	0.244725	0.641878	0.229186	0.872722	1.01087	0.819949	0.326929
TG(50:0/FA18:0)	0.328829	0.0879394	0.554088	0.235627	0.410251	0.220222	0.555725	0.157927	0.45838	0.61371	0.473828	0.248218
TG(50:1/FA16:0)	2.09876	1.09163	3.74721	1.76919	3.42321	1.96173	4.30987	2.07153	3.3665	7.2573	5.1051	2.8938
TG(50:1/FA18:1)	1.34279	0.650881	2.05032	0.993562	1.2864	1.16191	2.80236	1.4829	2.22286	4.53157	3.38492	1.54636
TG(50:2/FA16:0)	0.668469	0.271624	0.729989	0.438164	0.70045	0.801479	1.31376	0.896925	0.564934	3.24133	2.38843	0.899404
TG(50:2/FA18:2)	0.0815155	0.036397	0.0791224	0.0625565	0.114486	0	0.200403	0.124748	0.0808372	0.476266	0.320092	0.151054
TG(52:3/FA16:0)	0.305281	0.241442	0.348449	0.182439	0.570324	0.928711	0.87291	0.858387	0.328456	0.956219	0.57458	0.338043
TG(52:3/FA20:3)	0.11086	0.101169	0.0597631	0.0443485	0.15515	0.240477	0.195852	0.290019	0.0652207	0.296519	0.136635	0.114726
TG(52:4/FA16:0)	0.0687936	0.0774249	0.13984	0.0495926	0.110669	0.197262	0.141231	0.347844	0.0425218	0.31754	0.26544	0.116558
TG(52:4/FA20:4)	0.036503	0.0864603	0.106111	0.0699595	0.102675	0.256473	0.130604	0.336036	0.0235112	0.269285	0.244211	0.0881376
TG(52:5/FA16:0)	0.0288628	0.0275068	0.0524821	0.0182453	0.0234525	0.0757838	0.0554304	0.146296	0.0121642	0.0657716	0.115241	0.0594374
TG(52:5/FA20:5)	0	0.0181403	0.0453342	0	0	0.0228208	0.034042	0.048486	0	0.0559077	0.0511457	0.0285413
TG(54:4/FA16:0)	0.326405	0.367753	0.396038	0.172086	0.32409	1.95573	0.718249	1.06419	0.0474636	0.432358	0.1428	0.0736513
TG(54:4/FA22:4)	0.0495112	0.0708364	0.183477	0.0396924	0.113886	0.359067	0.11874	0.178704	0.0117614	0.102949	0.0923402	0.0205461
TG(54:5/FA16:0)	0.173252	0.395748	0.346626	0.141818	0.442788	1.10541	0.598018	0.779148	0.0323463	0.637218	0.205486	0.19464
TG(54:5/FA22:5)	0.207783	0.331654	0.312935	0.076971	0.325484	0.673801	0.303553	0.299739	0.0163226	0.251425	0.130072	0.0830186
TG(54:6/FA16:0)	0.096391	0.156956	0.21769	0.0618658	0.146212	0.449361	0.270832	0.416563	0.0428944	0.322904	0.157297	0.0792928
TG(54:6/FA22:6)	0.172121	0.253105	0.284904	0.159902	0.264264	0.768958	0.349342	0.438464	0.0307978	0.370356	0.254032	0.141528
TG(48:2/FA16:0)	0.0495055	0.0207122	0.0827382	0.0451459	0.0693804	0.038832	0.148035	0.0839483	0.156472	0.504805	0.238975	0.184726
TG(48:2/FA16:1)	0.140835	0.061319	0	0.176443	0.264531	0.128596	0.456095	0.176424	0.39619	1.08443	0.540882	0.489476
TG(50:1/FA16:1)	0.0848754	0.0665221	0.158803	0.121201	0.336171	0.174193	0.320574	0.137211	0.219126	0.358677	0.209405	0.173324
TG(50:1/FA18:0)	0.359621	0.0896878	0.26998	0.203145	0.222149	0.326773	0.528077	0.182058	0.453022	0.581671	0.42738	0.257638
TG(50:2/FA16:1)	0.648708	0.265969	0.794143	0.487549	0.835563	0.916838	1.77957	0.924163	1.37204	3.53174	1.61623	1.3746
TG(50:2/FA18:1)	1.00381	0.465681	1.28838	0.799752	2.20851	1.75377	3.49376	1.46125	1.63814	4.98785	2.4525	1.34087
TG(50:3/FA16:0)	0.0260571	0.0350111	0.0611677	0.0467528	0.0303712	0.0646147	0.147251	0.109646	0.0922021	0.392895	0.290103	0.127921
TG(50:3/FA16:1)	0.101806	0.0970934	0.178876	0.179458	0.250528	0.243991	0.358201	0.320475	0.419186	1.3461	0.686002	0.619307
TG(50:3/FA18:2)	0.0424117	0.0179155	0.0822145	0.0705981	0.145886	0.146176	0.130537	0.176812	0.102661	0.409008	0.272077	0.206461
TG(52:4/FA16:1)	0.0535298	0.0688576	0.126495	0.0703741	0.134485	0.291513	0.165949	0.342994	0.0670718	0.432572	0.367091	0.191358
TG(52:4/FA20:3)	0.0362284	0.0605064	0.0548782	0.0549146	0.0591962	0.252934	0.230419	0.31154	0.0286184	0.252121	0.162879	0.0954977
TG(52:5/FA16:1)	0.0201886	0.0217741	0.0360861	0.0251563	0.023406	0.0732744	0.046858	0.0836924	0.0216854	0.114448	0.0787467	0.0499934
TG(52:5/FA20:4)	0.0245841	0.0631928	0.0689127	0.0237793	0.0839755	0.282504	0.188179	0.319914	0.0374253	0.209391	0.287924	0.0796147
TG(52:6/FA16:0)	0.0110848	0.0132036	0	0	0.0291378	0.0344638	0.0923922	0.0259356	0.00543645	0.035753	0.0767087	0.0251874
TG(52:6/FA16:1)	0.00529347	0.0080972	0.0277768	0	0.00991621	0.0239862	0.0416907	0.034362	0	0.0498092	0.114874	0.0206446
TG(52:6/FA20:5)	0.00702733	0.00611731	0.0371475	0.015324	0	0.025613	0.0439201	0.0427882	0	0.0634423	0.0700118	0.0265081
TG(54:5/FA16:1)	0.0285616	0.130678	0.0573884	0.0419086	0.118871	0.447065	0.168255	0.419594	0.0132572	0.213836	0.17849	0.081226
TG(54:5/FA22:4)	0.0176379	0.105301	0.0948981	0.0147564	0.0496768	0.348658	0.234477	0.424638	0	0.0674168	0.0592205	0.0254994
TG(54:6/FA16:1)	0.0173064	0.0775888	0.112597	0.0369276	0.0677689	0.297728	0.162389	0.350598	0.0121782	0.170239	0.135413	0.072666
TG(54:6/FA22:5)	0.1265	0.187546	0.238789	0.0752536	0.212399	0.615967	0.340616	0.396632	0.00787244	0.171679	0.168283	0.0496318
TG(54:7/FA16:0)	0.0195838	0.00926543	0.0601306	0.0202733	0.0255705	0.0678993	0.0870716	0.076663	0.0179023	0.0777635	0.0970566	0.0342668
TG(54:7/FA16:1)	0.0178786	0.0354441	0.0276231	0.0105011	0.0350479	0.115053	0.12258	0.121646	0.00933491	0.101953	0.110136	0.045674
TG(54:7/FA22:6)	0.103291	0.18521	0.230067	0.10044	0.150005	0.534785	0.425863	0.503863	0.0463938	0.32028	0.231318	0.112768
TG(52:0/FA16:0)	0	0.0221449	0.143344	0.0968414	0	0.0314384	0	0.0533175	0	0.0819984	0	0.123011
TG(52:0/FA18:0)	0.186209	0.0367688	0.232891	0.12405	0.307622	0.153249	0.211431	0.0698164	0.0221332	0.110431	0.299762	0.0941036
TG(52:1/FA16:0)	1.39951	0.61568	1.70525	0.69705	1.83168	1.34542	2.51856	0.766441	1.01588	2.01028	1.37731	0.588696
TG(52:1/FA18:0)	1.4994	0.772819	1.74779	0.776444	2.6689	1.58857	2.15965	1.21256	0.930095	1.48605	1.53952	0.650122
TG(52:1/FA18:1)	1.03089	0.674128	1.3135	0.655604	2.38519	1.54565	1.72654	1.31379	0.9857	1.18451	1.18706	0.366078
TG(52:2/FA16:0)	2.11016	1.62514	3.01702	1.6374	3.5686	3.82227	5.20226	3.22263	1.7679	4.97357	3.39453	1.3381
TG(52:2/FA18:0)	0.319765	0.246949	0.501648	0.181956	0.556233	0.549569	0.848842	0.425719	0.171028	0.634003	0.53049	0.217665
TG(52:2/FA18:2)	0.0834201	0.063869	0	0.0427984	0.146901	0.132174	0.195351	0.175338	0.0585872	0.184171	0	0.0407393
TG(54:3/FA16:0)	0.135186	0.464118	0.600534	0.207191	0.559534	1.07916	1.18723	0.816109	0.141772	0.618504	0.37413	0.163436
TG(54:3/FA18:0)	0.184767	0.2466	0.247339	0.115513	0.276902	0.873395	0.558314	0.359832	0.0962345	0.32811	0.227656	0.099337
TG(54:3/FA20:3)	0.0728127	0.112227	0.119106	0.0558179	0.0515315	0.462338	0.136239	0.215649	0.0506843	0.19434	0.132594	0.0439505
TG(54:4/FA18:0)	0.0614999	0.110407	0.0661621	0.0236744	0.0725556	0.265918	0.105733	0.159139	0.0174066	0.11578	0.193174	0.0418289
TG(54:4/FA20:4)	0.0751701	0.20655	0.10729	0.0872499	0.137341	0.620028	0.249476	0.322729	0.0366757	0.197784	0.143993	0.0933202
TG(54:5/FA18:0)	0.00793787	0.0332601	0.0318884	0.0136988	0.0312362	0.135687	0.0738809	0.0676251	0.00779217	0.042114	0.115273	0.0296012
TG(54:5/FA20:5)	0	0.0151643	0.0354146	0.0223488	0.00721012	0.0607821	0.0239423	0.0234308	0	0.0142973	0.0409127	0
TG(56:4/FA16:0)	0.114015	0.264255	0.321414	0.0690089	0.27068	1.03312	0.483494	0.372584	0.0154158	0.167277	0.253278	0.0414307
TG(56:4/FA18:0)	0.206111	0.446	0.328641	0.151876	0.52156	1.8075	0.527034	0.469489	0.0448508	0.254021	0.150452	0.0901375
TG(56:4/FA22:4)	0.0273105	0.143965	0.174068	0.0246841	0.0971665	0.41357	0.0842637	0.224286	0.00691354	0.0307536	0.0423527	0.0327568
TG(56:5/FA16:0)	0.199697	0.574679	0.353273	0.132775	0.257182	1.50484	0.50973	1.04913	0	0.176586	0.0940075	0.0560198
TG(56:5/FA18:0)	0.169612	0.461215	0.165139	0.128783	0.253499	1.46364	0.327681	0.483437	0.0355484	0.160442	0.396346	0.0763574
TG(56:5/FA22:5)	0.113271	0.314838	0.143483	0.0848444	0.241704	1.29677	0.323711	0.431988	0.0204098	0.132557	0.0791049	0.0679426
TG(56:6/FA16:0)	0.24007	0.7443	0.470885	0.168058	0.366837	2.52746	0.639986	1.35659	0.0260927	0.328629	0.334942	0.10088
TG(56:6/FA18:0)	0.0490349	0.124166	0.0699206	0.0593982	0.0887922	0.52211	0.0909499	0.154564	0.00986754	0.0610066	0.0756996	0.0247277
TG(56:6/FA22:6)	0.172625	0.292825	0.250418	0.0897002	0.212578	0.914777	0.373287	0.319448	0.0178875	0.12097	0.259905	0.0366004
TG(52:2/FA18:1)	5.56919	3.72615	7.13181	3.11906	8.17222	8.36765	14.3237	6.74589	5.03496	11.0975	6.42097	3.4542
TG(52:3/FA18:1)	0.834828	0.774361	1.28955	0.909533	1.76048	3.38357	3.70307	2.2268	1.04739	4.43228	2.85038	1.48959
TG(52:3/FA18:2)	0.191788	0.284598	0.402664	0.207917	0.397597	0.661593	0.84558	0.702411	0.208794	1.21497	0.880991	0.278072
TG(54:4/FA18:1)	0.393465	0.750502	0.68681	0.277457	1.26633	2.82269	2.02083	2.03693	0.340366	1.20824	0.657312	0.319698
TG(54:4/FA20:3)	0.240349	0.495525	0.335728	0.164355	0.52948	1.66956	0.98281	1.24656	0.0802193	0.583404	0.494877	0.118232
TG(54:5/FA18:1)	0.0915888	0.144037	0.135629	0.0696848	0.195368	0.766485	0.359263	0.703429	0.034453	0.25053	0.175643	0.10149
TG(54:5/FA20:4)	0.153101	0.351329	0.206464	0.19076	0.22631	1.46165	0.655401	1.28852	0.0609855	0.64106	0.544473	0.21424
TG(54:6/FA18:1)	0.031302	0.0515853	0.0385007	0.0567319	0.0398774	0.275628	0.180543	0.176383	0.0039463	0.0741103	0.129347	0.0468848
TG(54:6/FA20:5)	0.0055384	0.0345925	0.0349231	0.0221494	0.0166551	0.14975	0.0771888	0.143036	0.00430448	0.11026	0.0673346	0.0946102
TG(56:5/FA18:1)	0.281822	1.01593	0.595002	0.26081	0.744044	4.19036	1.12053	2.57613	0.0971949	0.64451	0.449883	0.120975
TG(56:5/FA22:4)	0.151652	0.502921	0.422099	0.117136	0.348619	1.93443	0.735839	0.864256	0.0065917	0.176063	0.153902	0.081879
TG(56:6/FA18:1)	0.258227	1.19142	0.620598	0.142642	0.653046	3.41912	0.950266	1.6951	0.035289	0.48852	0.371844	0.111064
TG(56:6/FA22:5)	0.290735	1.60755	0.854699	0.233432	0.684834	4.1742	1.11655	1.67209	0.0463882	0.412435	0.379053	0.15087
TG(56:7/FA16:0)	0.020084	0.267758	0.150678	0.0743121	0.201171	0.842401	0.332352	0.511771	0.0225042	0.1987	0.136921	0.0543052
TG(56:7/FA18:1)	0.0709905	0.302708	0.25094	0.0977104	0.237484	1.08476	0.373101	0.680488	0.00678269	0.22957	0.249169	0.10919
TG(56:7/FA22:6)	0.352272	1.14195	0.8323	0.334932	0.6639	3.5433	1.29637	1.78724	0.116623	0.593455	0.603712	0.281939
TG(52:4/FA18:2)	0.0188321	0.0427871	0	0.067182	0.203573	0.167685	0.262281	0.235968	0.0955102	0.432297	0.248706	0.211461
TG(54:5/FA18:2)	0.0240814	0.0560057	0	0.0340442	0.0832166	0.169552	0	0.194101	0.0294542	0.115988	0.309518	0.0500919
TG(54:5/FA20:3)	0.0411481	0.11991	0.0635807	0.0398623	0.0883245	0.47068	0.291606	0.431	0.0334488	0.322304	0.128575	0.0870137
TG(54:6/FA18:2)	0.0132862	0.0438103	0	0.0571445	0.0313376	0.0363345	0	0.0775349	0	0.0494795	0	0.0281745
TG(54:6/FA20:4)	0.0439115	0.0759238	0.0718746	0.0383806	0.095211	0.377022	0.167714	0.400074	0.0137523	0.278299	0.280678	0.124769
TG(54:7/FA18:2)	0.0113195	0	0	0.0155753	0	0.047698	0	0.0369863	0	0.0247434	0	0
TG(54:7/FA20:5)	0.00348558	0.0116647	0.0216865	0.0154698	0	0.0513724	0.0261124	0.0347871	0	0.0376412	0.068038	0.0446008
TG(56:6/FA18:2)	0.0336959	0.0632346	0.0349084	0.0264627	0.0418261	0.298554	0.112056	0.291018	0.00590777	0.0606178	0.0410736	0.0563012
TG(56:6/FA22:4)	0.0363299	0.128603	0.0572142	0.0362796	0.0613569	0.605398	0.101802	0.272622	0.0188613	0.0635246	0.0667115	0.0635349
TG(56:7/FA18:2)	0.00683692	0.0513817	0.0375922	0.0126865	0.0487315	0.217987	0.0460392	0.143545	0.00653994	0.0483794	0.0726183	0.0306482
TG(56:7/FA22:5)	0.055843	0.243345	0.163687	0.0729483	0.208293	0.997259	0.254059	0.439462	0.0231973	0.173091	0.176474	0.0825168
TG(56:8/FA16:0)	0	0.00704107	0.0284841	0.0173857	0	0.030042	0.0375797	0.0574328	0.0089355	0.0184903	0.028344	0.0185721
TG(56:8/FA18:2)	0.0120218	0.0181047	0.0255716	0.00932567	0.00615876	0.0844187	0.0516945	0.0633752	0.00742497	0.0347262	0.0439139	0.0185248
TG(56:8/FA22:6)	0.103785	0.184533	0.244917	0.112278	0.178345	0.897627	0.326638	0.657523	0.0418175	0.292143	0.229192	0.159122
TG(56:6/FA20:3)	0.0173045	0.0724007	0.0272956	0.0280554	0.0386127	0.452826	0.164891	0.277257	0.0101565	0.0534666	0.0769732	0.0243385
TG(56:7/FA20:3)	0.00352517	0.0302198	0.0372438	0.0119904	0.00588959	0.15296	0.0500549	0.10675	0.00414368	0.027017	0.0680371	0.0326174
TG(56:7/FA20:4)	0.01238	0.0638317	0.0457328	0.016811	0.0348673	0.331729	0.0627511	0.334931	0.00598928	0.100819	0.0983625	0.0353419
TG(56:8/FA20:3)	0.00485638	0.00685543	0.012373	0.00545017	0.00724085	0.0419214	0.0153049	0.0346038	0.00513794	0.00817221	0.0400699	0
TG(56:8/FA20:5)	0.00117556	0.0114416	0	0.00924045	0.00852618	0.0305456	0	0.0261789	0.00797075	0.016375	0	0.016969
TG(58:7/FA16:0)	0	0.110157	0	0.0210854	0.0687075	0.400119	0	0.221947	0	0.0440368	0	0.0145207
TG(58:7/FA20:3)	0.0171556	0.104572	0.0480143	0.031726	0.0687685	0.518003	0.108931	0.448098	0.0110615	0.058877	0.0127247	0.0319552
TG(58:7/FA22:4)	0.0163655	0.0895165	0.0166352	0.0135582	0.0206645	0.516107	0.0767758	0.334727	0.0116622	0.0263809	0.0280348	0.00547272
TG(58:8/FA16:0)	0.00777906	0.0694967	0.0329018	0.0237845	0.0412822	0.224649	0.0425562	0.206069	0	0.0150515	0.0450081	0.0139231
TG(58:8/FA20:3)	0.00885559	0.106845	0.0619144	0.0249477	0.0299485	0.332772	0.0544348	0.392194	0.00388463	0.0336743	0.0935618	0.0255651
TG(58:8/FA22:5)	0.0264358	0.215549	0.0313842	0.0284134	0.0889264	0.774783	0.135239	0.423871	0.0069839	0.0370501	0.0839728	0.0340637
TG(58:9/FA16:0)	0.0033059	0.0108505	0	0.0443166	0.0112329	0.0809407	0	0.148121	0	0.0186856	0.0357205	0.0208814
TG(58:9/FA20:3)	0	0.0281062	0.0203589	0.00837136	0.0283225	0.13849	0.0379019	0.151601	0	0.0266188	0.0694693	0.00410417
TG(58:9/FA22:6)	0.0277899	0.131804	0.0932539	0.0527967	0.167438	0.652197	0.18569	0.565079	0.0217237	0.111752	0.103563	0.0521521
TG(56:8/FA20:4)	0.00272881	0.02257	0.0719327	0.0155196	0.0143013	0.117269	0.03843	0.205378	0	0.038894	0.0907658	0.0317676
TG(56:9/FA16:0)	0	0.0244694	0.0209155	0.0253911	0.00595575	0.0572471	0.0449622	0.035239	0	0.0411892	0	0.00653176
TG(56:9/FA20:4)	0	0.0204296	0.025619	0.00678078	0.0106827	0.0467883	0.0214133	0.035177	0.0104276	0.0150541	0.0480398	0.0117978
TG(56:9/FA20:5)	0	0.00450526	0	0.00777225	0.00329139	0.0174939	0	0.0525342	0	0.0160249	0.0517369	0.0414959
TG(58:8/FA20:4)	0.0159112	0.11796	0.0946266	0.0446348	0.0399499	0.51839	0.0795549	0.62381	0.0078275	0.0588055	0.0694266	0.0447974
TG(58:8/FA22:4)	0.0113602	0.0207095	0	0.0138947	0.0054424	0.144356	0.0377496	0.172132	0	0.0115204	0	0.0244335
TG(58:9/FA20:4)	0.0125744	0.074929	0.0657719	0.0257892	0.0314143	0.465633	0.0895746	0.463819	0.00411163	0.0686729	0.0710213	0.0520623
TG(58:9/FA22:5)	0.0159095	0.0335346	0.059929	0.0121427	0.0315389	0.228986	0.0293971	0.155847	0.0126694	0.018113	0.0433713	0.0180936
TG(58:10/FA16:0)	0.00172232	0.00651263	0.0654326	0.00981411	0.0328126	0.0181458	0.02975	0.0747681	0.00299775	0.0131861	0.111707	0.0197638
TG(58:10/FA20:4)	0.00839981	0.0434799	0.0330816	0.0187662	0.026348	0.185151	0.0369109	0.168419	0	0.0600176	0.0547696	0.0250442
TG(58:10/FA22:6)	0.0166211	0.0339437	0.0238306	0.0104289	0.0344039	0.287711	0.0506572	0.207461	0.00659516	0.0514589	0.105058	0.0259698
TG(58:9/FA20:5)	0.00121603	0.0144221	0	0.0683833	0	0.0726064	0.0252403	0.0776232	0.00448114	0.0220468	0.0149716	0.0288198
TG(58:9/FA22:4)	0.00462934	0.00684819	0	0.0076339	0.005605	0.0470368	0.0247834	0.0440951	0.00389556	0.0106965	0	0
TG(58:10/FA20:5)	0	0.0141887	0.0169586	0.0320889	0	0.0367194	0.0141014	0.0752022	0	0.028609	0.0256219	0.0389628
TG(58:10/FA22:5)	0	0.0143449	0	0.00782262	0.00849969	0.104971	0.0219976	0.037152	0.0038466	0.0222927	0	0.0156106
TG(58:11/FA16:0)	0.00542765	0.0218346	0.0442346	0.00662118	0.00613588	0.0610723	0	0.0450592	0	0.0203945	0	0.0072672
TG(58:11/FA20:5)	0.00192424	0.00474187	0.0161813	0.00829451	0	0.0365169	0.018116	0.023667	0.00356043	0.0112391	0.0270481	0.0116702
TG(58:11/FA22:6)	0.00932404	0.0179218	0.0170392	0.00994502	0.00265514	0.0736631	0.0217756	0.0712394	0.00576311	0.014111	0.0183397	0.010986
TG(60:8/FA16:0)	0.00751493	0.0454861	0.0284562	0.0189101	0.0282905	0.162858	0.0176782	0.123934	0	0.0110201	0.00958186	0.0176035
TG(60:8/FA22:4)	0.0161134	0.121423	0.0484347	0.0288068	0.0394796	0.577531	0.0864519	0.361982	0	0.0239952	0.0408243	0.0504112
TG(60:9/FA16:0)	0.000529096	0.0462531	0.0332196	0.0142768	0.0202883	0.199631	0.0288903	0.114661	0.000476172	0.0098628	0	0.00961881
TG(60:9/FA22:4)	0	0.0765052	0.0397413	0.0219122	0.035601	0.461013	0.0244592	0.320557	0	0.0253413	0.0107135	0.0147998
TG(60:9/FA22:5)	0.0219336	0.253784	0.0823661	0.0202613	0.0672206	1.14437	0.0763192	0.516043	0.00590313	0.0415018	0.0302675	0.0361744
TG(60:10/FA16:0)	0.00831484	0.0367409	0.0440191	0.0425793	0.0105233	0.206299	0.0385235	0.163474	0	0.0184943	0	0.0165035
TG(60:10/FA22:4)	0.00799833	0.0387501	0.0282201	0.0116342	0.0219821	0.190246	0	0.104178	0	0.00940318	0	0.00682642
TG(60:10/FA22:6)	0.0304029	0.231351	0.134443	0.0748769	0.105673	1.11353	0.223296	0.486721	0.0117861	0.0704188	0.0636093	0.0840571
TG(60:10/FA22:5)	0.034522	0.185501	0.0969244	0.0425733	0.0798565	0.813932	0.0533043	0.385717	0	0.0413116	0.0456007	0.0304183
TG(60:11/FA16:0)	0.00928315	0.0196204	0.0307736	0.0167646	0.0276672	0.162068	0.0533111	0.0726819	0.00365839	0.0304913	0.0281446	0.012688
TG(60:11/FA22:5)	0.00406322	0.0581862	0.0872831	0.0172567	0.0398141	0.289072	0.0803746	0.137821	0.00559374	0.0197081	0.0354281	0.0140157
TG(60:11/FA22:6)	0.0331918	0.159508	0.105973	0.0667813	0.0920383	0.629627	0.126985	0.497358	0.0138979	0.0913614	0.0750007	0.0426634
TG(60:12/FA16:0)	0.00497444	0.0104251	0.0149871	0.0099173	0.00397783	0.0649594	0.0286814	0.0352872	0.00339519	0.00617303	0.0449856	0
TG(60:12/FA22:6)	0.0113211	0.0618262	0.0640114	0.0194679	0.0468343	0.292024	0.0931559	0.264144	0	0.0560047	0.033773	0.0350817
TG(48:3/FA16:1)	0.0165113	0.00854654	0	0.0282686	0.036904	0	0	0.0277007	0.110467	0.164418	0.171196	0.0676234
TG(50:2/FA18:0)	0.0299614	0.018052	0.058326	0.0219506	0.0211955	0.0425046	0.0487223	0.0340151	0.0584746	0.101474	0.112373	0.0330666
TG(50:3/FA18:1)	0.0961504	0.0569907	0.102328	0.0852026	0.223614	0.140357	0.411801	0.175178	0.162595	0.752433	0.399525	0.281433
TG(52:5/FA20:3)	0.00915681	0.0107624	0.039993	0.0252507	0.02106	0.0281535	0.0221558	0.0491864	0.0124605	0.0484158	0.0570691	0.0275826
TG(52:6/FA20:4)	0	0.00946318	0.0127855	0.00773288	0.0123231	0.0204929	0.041604	0.0476005	0	0.0477135	0.0927883	0.0430083
TG(52:7/FA16:1)	0.00365989	0.00472136	0.0159733	0	0.00451661	0.0135305	0.0412084	0.0223301	0.0030626	0.0110425	0.0238144	0
TG(52:7/FA20:5)	0.00309808	0.00303533	0.0136546	0	0	0.00833178	0.0124886	0.00692794	0	0.0189312	0.017196	0.0102359
TG(54:6/FA22:4)	0	0.00460295	0.0153831	0.00517636	0.00337432	0.0407937	0.0347622	0.0560174	0.00246661	0.0131834	0.00535517	0.00419681
TG(54:7/FA22:5)	0.00883436	0.0214723	0.0415283	0.007098	0.015167	0.0717423	0.0341885	0.0511028	0	0.0278091	0.0779821	0.025395
TG(54:8/FA16:1)	0	0.00460692	0	0.0149841	0	0.0249927	0.0242111	0	0	0.0355696	0.071141	0.0313224
TG(54:8/FA22:6)	0.0124261	0.0166974	0	0.0165386	0.0169434	0.091267	0.0607461	0.0594412	0.0299648	0.0555812	0.0843872	0.034379
TG(52:1/FA16:1)	0.0415455	0.0199061	0	0.0326307	0.0635571	0.0556146	0	0.0206419	0	0.0550169	0	0.0164011
TG(52:2/FA16:1)	0.222127	0.251125	0.446449	0.18306	0.792701	0.77125	0.997655	0.211172	0.22448	0.932827	0.500994	0.276685
TG(52:3/FA16:1)	0.420939	0.390802	0.542562	0.36973	0.826349	1.38041	1.95493	0.8326	0.419705	2.01866	1.1323	0.655393
TG(52:3/FA18:0)	0.0301859	0.0399467	0.028914	0.0161136	0.0632205	0.0943323	0.0747922	0.0664243	0.0311353	0.0909996	0.0637727	0.038361
TG(54:4/FA16:1)	0.0873249	0.113662	0.127754	0.0653553	0.138112	0.402903	0.41458	0.196736	0.0710501	0.29953	0.113997	0.0718163
TG(54:6/FA18:0)	0	0.0133246	0.0412066	0	0	0.0281913	0.0436918	0.0322665	0	0.0143498	0.0307498	0
TG(56:5/FA16:1)	0.0203048	0.0522111	0.0427444	0.0174951	0.0480406	0.218475	0.192411	0.120855	0	0.0760169	0.357577	0.0207538
TG(56:6/FA16:1)	0.0398919	0.114975	0.0535469	0.049791	0.0823345	0.590646	0.19035	0.275517	0.00610249	0.0690193	0.10916	0.0375311
TG(56:7/FA16:1)	0.0597553	0.106615	0.11776	0.0263795	0.0574232	0.457793	0.164703	0.233132	0.0107789	0.0503219	0.095294	0.061358
TG(56:7/FA18:0)	0.00547208	0.014165	0.0534575	0.0143411	0.0152115	0.071724	0.032906	0.0331881	0	0.0240983	0	0.0417289
TG(52:4/FA18:1)	0.0445325	0.0595346	0.0856814	0.075325	0.187768	0.315045	0.298286	0.358729	0.0795653	0.383259	0.296305	0.213356
TG(54:7/FA18:1)	0.022047	0.0157895	0.0406007	0.0245613	0.0381215	0.0827839	0.0539282	0.0394258	0.00798737	0.0296844	0.0622127	0.0204957
TG(56:8/FA16:1)	0.00213736	0.0288372	0.0434233	0.0690538	0.0674152	0.183859	0.090696	0.0816215	0.0018863	0.0740171	0.0707362	0.170136
TG(56:8/FA18:1)	0.00941702	0.048935	0.0560977	0.0369024	0.0547131	0.186393	0.0719427	0.117425	0	0.0543546	0.110234	0.0194066
TG(52:5/FA18:2)	0.0113309	0.00971789	0.0396256	0.0168676	0.0124481	0.0185944	0.0497354	0.0381318	0.00370607	0.0419997	0.0909979	0.0210434
TG(54:6/FA20:3)	0.00491604	0.00840391	0.0349315	0.0217024	0.00902231	0.0505229	0.0369486	0.0396466	0.00967431	0.0361814	0	0.0224298
TG(54:7/FA20:4)	0	0.00510937	0.0154011	0.00906759	0.00371443	0.0389197	0.0794505	0.0487218	0.00968442	0.0384022	0.0571649	0.0241935
TG(54:8/FA18:2)	0	0.00338806	0	0.00437063	0	0.0083831	0.0329018	0.0133153	0	0.00694588	0.0382014	0.0155154
TG(54:8/FA20:5)	0	0	0	0.00505189	0	0.0109901	0	0.0112359	0	0.0120948	0	0.0132781
TG(56:7/FA22:4)	0	0.015265	0	0	0.0103937	0.0540602	0	0.0281511	0	0.01465	0	0
TG(56:8/FA22:5)	0	0.017941	0.0279341	0.00780785	0.012553	0.0846248	0.0347441	0.06029	0	0.0223986	0.0217121	0.0218678
TG(56:9/FA16:1)	0.0181963	0	0	0.0510366	0	0.0144265	0	0.0138584	0	0.00773603	0	0.0484242
TG(56:9/FA18:2)	0.00261561	0.00522401	0.0126438	0.00845737	0.0112619	0.0150026	0.0126077	0.0179854	0.00335382	0.0171856	0.0242426	0.0117841
TG(56:9/FA22:6)	0.00425421	0.0190447	0	0.0129327	0.0142854	0.10356	0	0.0611156	0.00456894	0.0511379	0.051701	0.0100385
TG(56:9/FA20:3)	0.00241696	0.00481247	0.00940636	0	0.00464042	0.0187926	0.0115229	0.00841658	0.00389743	0.00450899	0.0349833	0.0175507
TG(58:8/FA16:1)	0	0.0142114	0.0233252	0.0125713	0.00622552	0.140859	0.0547804	0.063625	0	0.0125181	0.0356166	0.0169509
TG(58:9/FA16:1)	0	0.0034521	0	0.0154254	0.00541651	0.045416	0.0347645	0.051846	0	0.00760915	0	0
TG(58:10/FA16:1)	0	0.00682634	0	0	0	0.0508287	0	0.0426255	0	0.0037532	0.0486065	0
TG(58:10/FA20:3)	0.00460546	0.00642484	0	0.0108001	0.00717215	0.0298232	0	0.0188649	0.00560392	0.010755	0	0
TG(58:11/FA16:1)	0	0.00374264	0.00882174	0.00934889	0	0.00908188	0.0371503	0.0147611	0	0.0146464	0.0422776	0.0252101
TG(58:11/FA20:4)	0.00198308	0.00859064	0.00430311	0.00927944	0	0.0450442	0.0235009	0.0380833	0.00290559	0.0140222	0.0254045	0.0160912
TG(58:10/FA22:4)	0	0.00529997	0	0	0	0.017991	0.012262	0.0149631	0.00220002	0.00251801	0	0
TG(58:11/FA22:5)	0.00210259	0.00631958	0.0127396	0	0.00345129	0.031763	0.0265172	0	0.00138312	0.00781349	0.0196593	0
TG(58:12/FA16:1)	0	0.00460405	0.0183107	0.00451118	0	0.0150744	0.0173388	0.0201628	0	0.00782562	0.076524	0.00824157
TG(58:12/FA20:5)	0	0	0	0.00565377	0	0.00405932	0.0127518	0.0143849	0	0	0.0193757	0.00637538
TG(58:12/FA22:6)	0	0.00999145	0.0123459	0	0.0068103	0.0370491	0.0133533	0.0216528	0	0.00879808	0.0190276	0.0110354
TG(60:9/FA16:1)	0	0.00925236	0	0.00459988	0	0.0466463	0	0.0385504	0	0.00359525	0.0607648	0.012821
TG(60:10/FA16:1)	0	0.0122596	0.0207247	0	0.00519105	0.0586065	0.0122795	0.0364262	0	0.00972886	0.0237585	0
TG(60:11/FA16:1)	0.00622409	0.0128337	0	0	0.00400668	0.063375	0	0.0389482	0.0011632	0.00776126	0	0.0157553
TG(60:11/FA22:4)	0.00387214	0.00679346	0	0	0	0.0317839	0.018029	0.0251771	0	0.00552705	0.0436334	0.00533317
TG(60:12/FA16:1)	0.00363676	0.00864468	0.0138753	0.0112413	0	0.0341489	0.0334628	0.027135	0	0.00385282	0.0280784	0.00699277
TG(60:12/FA22:5)	0.00216876	0.0177554	0.0145783	0.0125843	0.00375034	0.0764857	0.00657613	0.0402049	0	0.0249692	0.0360818	0.0106241
TG(60:13/FA16:1)	0	0.00262557	0.0215133	0.00473508	0.00247247	0.00705539	0.0260461	0.0177131	0.00150877	0.00762547	0	0.00998625
TG(60:13/FA22:6)	0.0181723	0.0170715	0.03095	0.0137949	0.0165416	0.0591759	0.0101862	0.054765	0	0.0130175	0.0222773	0
TG(54:0/FA18:0)	0.075795	0	0	0.0174032	0	0.028987	0.0791784	0.0348335	0	0	0	0
TG(54:1/FA18:0)	0	0.201935	0.529554	0.267651	0.564019	0.566757	0.85163	0.251304	0.0606605	0.214574	0.289432	0.135855
TG(54:1/FA18:1)	0.206298	0.12147	0.0661303	0.0695406	0.368355	0.151987	0.226165	0.046825	0.041008	0.171482	0.0664045	0.0623885
TG(54:2/FA18:0)	1.1936	1.06184	1.52292	0.568147	2.37363	3.12365	3.63825	0.847687	0.569344	1.47924	0.973925	0.376409
TG(54:2/FA18:2)	0	0.0101441	0.0569075	0.0280323	0.0376189	0.0374807	0.102465	0.0482915	0	0.0231405	0.0227444	0.0198157
TG(56:3/FA18:0)	0.167333	0.234708	0.268987	0.141523	0.487015	0.644474	0.52676	0.204868	0.0534997	0.257161	0.136036	0.100727
TG(56:3/FA20:3)	0.00827525	0.0471715	0.038832	0.0204471	0.0722987	0.114263	0.0475227	0.015651	0	0.0485374	0.0281068	0.0151455
TG(56:4/FA20:4)	0.0139702	0.0996396	0.0991569	0.0488659	0.045194	0.319032	0.113692	0.0443374	0	0.034934	0.0479981	0.0380771
TG(56:5/FA20:5)	0	0.0078598	0.0197746	0.0245124	0	0.0194566	0.0245058	0.0270351	0	0.0110547	0	0.0241341
TG(58:4/FA18:0)	0.0242554	0.204801	0.0769829	0.0413429	0.0756065	0.533206	0.322429	0.132062	0	0.0651179	0.096391	0.0170818
TG(58:4/FA22:4)	0.00899465	0.0258082	0.0108014	0.0124457	0.048821	0.0412637	0.0396955	0.0471586	0.00139426	0.0128347	0.0312588	0.0125618
TG(58:5/FA18:0)	0.114707	0.269795	0.176553	0.078536	0.370049	1.17591	0.285713	0.459809	0	0.0543112	0	0.0582041
TG(58:5/FA22:5)	0.0401708	0.0415373	0.09081	0.0287844	0.104424	0.1926	0.141053	0.060675	0	0.0432495	0	0.0130501
TG(58:6/FA18:0)	0.161696	0.638267	0.182893	0.0908866	0.500779	2.10187	0.411777	0.472532	0.00979433	0.088557	0	0
TG(58:6/FA22:6)	0.0361637	0.0543036	0.0493946	0.0265831	0.0650698	0.155585	0.0479683	0.0431265	0.00969063	0.036119	0.0311004	0.0374575
TG(54:2/FA18:1)	2.73497	1.61085	3.01652	1.12812	4.23449	5.1652	6.15839	2.02368	1.41767	3.14001	1.55069	0.637817
TG(54:3/FA18:1)	2.97077	4.19953	5.1941	1.9233	3.98904	11.8471	12.4722	5.94072	2.34018	6.97432	2.98074	2.22037
TG(54:3/FA18:2)	0.123176	0.190744	0.112092	0.0664973	0.267979	0.555386	0.430494	0.215678	0.0966	0.302604	0.158674	0.113895
TG(56:4/FA18:1)	0.338705	1.03487	0.790716	0.31429	1.0298	3.78063	2.31574	1.0779	0.186932	0.801628	0.44378	0.171383
TG(56:4/FA20:3)	0.0986399	0.334058	0.292455	0.118324	0.342869	1.40405	0.511139	0.560411	0.0778922	0.313294	0.093721	0.101515
TG(56:5/FA20:4)	0.17057	0.61301	0.493433	0.249827	0.66837	1.76002	0.456702	0.780068	0.0360418	0.246533	0.153258	0.117748
TG(56:6/FA20:5)	0.0160931	0.0209494	0.019925	0.0224686	0.0454476	0.127617	0.0514522	0.0877871	0.00916999	0.0221333	0.022257	0.0283566
TG(58:5/FA18:1)	0.157808	0.568085	0.412771	0.0989131	0.506575	2.06866	1.12278	0.685522	0.014137	0.183709	0.090271	0.0311062
TG(58:5/FA22:4)	0.0834353	0.287901	0.17058	0.0716079	0.262518	1.17711	0.508374	0.285855	0	0.0500342	0.0302878	0.0314315
TG(58:6/FA18:1)	0.194462	0.843984	0.446315	0.174312	0.593912	4.22411	0.831935	1.68434	0.023623	0.225245	0.168061	0.0930162
TG(58:6/FA22:5)	0.242772	1.01994	0.299207	0.124384	0.70717	2.75789	0.496545	0.818548	0.0107077	0.146253	0.0571787	0.0385377
TG(58:7/FA18:0)	0.0372526	0.173865	0.156386	0.0258921	0.163821	0.750101	0.14733	0.255349	0	0.0489358	0.0561841	0.0262406
TG(58:7/FA18:1)	0.225704	1.36661	0.485047	0.121794	0.56597	5.08077	0.697931	1.7895	0.0184889	0.245187	0.216926	0.0722829
TG(58:7/FA22:6)	0.184043	0.702399	0.463236	0.165136	0.598232	3.57594	0.621514	0.605818	0.0560949	0.16044	0.198354	0.11642
TG(54:4/FA18:2)	0.16594	0.193091	0.264683	0.153244	0.4473	0.910403	0.646054	0.697695	0.102703	0.643661	0.455613	0.252233
TG(56:5/FA18:2)	0.0249238	0.0687118	0.0763842	0.0106035	0.0662235	0.315734	0.143385	0.118027	0.00582793	0.0726131	0.0382952	0.0628435
TG(56:5/FA20:3)	0.140886	0.455478	0.251951	0.139654	0.51362	2.10404	0.851213	1.05315	0.0563223	0.375138	0.174191	0.133017
TG(56:6/FA20:4)	0.0986517	0.337514	0.190487	0.145593	0.302444	1.66255	0.514014	1.08937	0.0168182	0.273775	0.253806	0.170598
TG(56:7/FA20:5)	0.00936353	0.0282783	0.0198449	0.044994	0.0308045	0.163346	0.0491677	0.105219	0	0.0401657	0.0521585	0.0376631
TG(58:6/FA18:2)	0.00918798	0.0499678	0.0448257	0.00326361	0.0299105	0.23824	0.0558662	0.0769367	0.00557108	0.0218448	0.094164	0.00723958
TG(58:6/FA22:4)	0.0945743	0.560475	0.185324	0.0765991	0.310746	1.89638	0.540939	0.842842	0.0168358	0.0949342	0.103431	0.0532272
TG(58:7/FA18:2)	0.0194116	0.0713681	0.0485051	0	0.0320525	0.293241	0.0900095	0.158581	0	0.0220663	0.0208354	0
TG(58:7/FA22:5)	0.177722	1.30248	0.45915	0.138535	0.364239	4.36035	0.835387	1.24307	0.0253386	0.186472	0.102878	0.0954502
TG(58:8/FA18:0)	0.00451937	0.0137113	0.0243954	0.0076393	0.0078599	0.0610213	0.0230544	0.0468863	0.00571321	0.00881979	0.0165061	0.0149106
TG(58:8/FA18:2)	0.014142	0.0642568	0.0505072	0.0138188	0.0210865	0.279773	0.0511889	0.203314	0.00329562	0.0259332	0	0.0196124
TG(58:8/FA22:6)	0.180148	1.02552	0.534567	0.256278	0.439832	4.16193	0.874405	1.61075	0.0224211	0.408109	0.250776	0.193576
TG(58:6/FA20:3)	0.0144799	0.139574	0.0656506	0.0247411	0.0583827	0.649431	0.0766331	0.164329	0.00256487	0.0485599	0.0287152	0.0203576
TG(58:7/FA20:4)	0.0168677	0.108022	0.0632855	0.0285019	0.0622698	0.691709	0.110994	0.210623	0.00580636	0.0449294	0.0487295	0.0226054
TG(58:8/FA20:5)	0.00241551	0.0137476	0	0.0263411	0.00513739	0.0594021	0.0248425	0.0509978	0	0.014191	0.0297615	0.021329
TG(60:7/FA18:0)	0.0108554	0.0952672	0.0643654	0.0122589	0.0567651	0.389635	0.0471205	0.0658055	0.00309056	0.0129812	0	0.0167883
TG(60:7/FA20:3)	0.00552295	0.0750556	0.0332363	0.0155664	0.0130056	0.283265	0.0486133	0.0670632	0	0.0236701	0.189918	0.00746983
TG(60:7/FA22:4)	0.00998119	0.114889	0.0504845	0.0283165	0.0267952	0.531513	0.0522595	0.168868	0	0.015458	0	0.00534306
TG(60:8/FA18:0)	0.00861338	0.0681172	0.0640867	0.0149949	0.0298839	0.272986	0.0599031	0.10247	0	0.0153815	0.0189767	0.0190916
TG(60:8/FA20:3)	0	0.104885	0.0284746	0.020142	0.0426205	0.546586	0.0746541	0.279005	0	0.0208589	0.205431	0.0207154
TG(60:8/FA22:5)	0.0263328	0.208526	0.097347	0.0523343	0.108798	1.12067	0.200827	0.328422	0.000639006	0.0482625	0.0334799	0.013925
TG(60:9/FA18:0)	0.00316974	0.0514478	0.0562698	0.00866477	0.024776	0.221364	0.0434753	0.0323731	0	0.00975977	0.00453972	0
TG(60:9/FA20:3)	0.0139271	0.109299	0.0206734	0.0193425	0.020452	0.452142	0.0571966	0.2231	0	0.0217339	0	0.0259036
TG(60:9/FA22:6)	0.0174135	0.257248	0.11756	0.0193427	0.132891	0.926079	0.188632	0.238957	0.0101873	0.0589018	0.0362256	0.0204105
TG(58:9/FA18:0)	0	0	0	0.0150979	0	0.00961492	0.0305659	0.0138709	0	0.00740747	0.0553541	0.0114525
TG(60:8/FA20:4)	0.0113072	0.0954968	0.0487844	0.0164915	0.034297	0.329028	0.0300876	0.161484	0.00490745	0.0186703	0.0740151	0.0236684
TG(60:9/FA20:4)	0.0208721	0.155033	0.0887513	0.0399093	0.0454929	0.550242	0.112023	0.375293	0.00833446	0.0313646	0.0532605	0.02112
TG(60:10/FA18:0)	0.00651591	0.0204131	0.0368732	0.00674776	0.00510773	0.0450005	0	0.0239965	0	0.0115488	0.0777394	0.00525198
TG(60:10/FA20:4)	0.0192237	0.100183	0.0327263	0.0181289	0.0305105	0.545836	0.0704665	0.326485	0.0128397	0.0255927	0.0399229	0.0438368
TG(58:10/FA18:0)	0.0026663	0.0241645	0.00700204	0.00463107	0.00675699	0.0578119	0.0287931	0.0349501	0	0.0153082	0.0120861	0.0132653
TG(60:9/FA20:5)	0	0.00686968	0.0378663	0.0122093	0	0.0458379	0.0182224	0.0557357	0	0.00458026	0.0244128	0.0192328
TG(60:10/FA20:5)	0.00416692	0.00612969	0.0103156	0.0227507	0	0.0527965	0.0226623	0.089991	0	0.00804932	0.0313424	0.0376251
TG(60:11/FA18:0)	0	0	0.0188753	0	0	0.0203979	0.0322288	0	0	0	0	0
TG(60:11/FA20:5)	0.00314335	0.0115227	0	0.0368943	0	0.0331133	0.0170209	0.0764303	0	0.0119363	0.0179636	0.0595113
TG(62:8/FA18:0)	0	0.0349625	0	0	0.00980984	0.133065	0.0176675	0.032938	0	0.00323062	0	0
TG(62:8/FA22:4)	0	0.0632604	0.0336493	0.010873	0	0.303366	0.0218761	0.0863658	0	0.00545153	0.023126	0.0118975
TG(62:9/FA18:0)	0.00500817	0.0527209	0.0159137	0.012142	0.0217551	0.294828	0.0460608	0.0782754	0	0.00312077	0	0.00629339
TG(62:9/FA22:4)	0.00607186	0.0784743	0.022587	0.0125951	0.0401356	0.490724	0.0637671	0.246358	0	0.00714012	0	0.0105023
TG(62:9/FA22:5)	0.0101604	0.123077	0.045988	0.0105702	0.02328	0.551086	0.0856669	0.127925	0	0.00987782	0.0140557	0.0175046
TG(62:10/FA18:0)	0.00598504	0.0659657	0.0108397	0.00265362	0.00944122	0.189646	0.0418189	0.0379788	0	0.00570844	0.02432	0.00896757
TG(62:10/FA22:4)	0.00848232	0.104607	0.0373842	0.0205459	0.0249445	0.452288	0.0460406	0.188807	0	0.0121818	0.0166756	0.0162069
TG(62:10/FA22:6)	0.0145463	0.148181	0	0.0195487	0.0633688	0.529827	0.0980224	0.176353	0.00639379	0.00426463	0.0316089	0.00957949
TG(62:10/FA22:5)	0.0159273	0.214977	0.0608327	0.0105944	0.0905208	0.924566	0.065569	0.2895	0.00132646	0.0127887	0.0334489	0
TG(62:11/FA18:0)	0	0.0229786	0.00993988	0.0129786	0.00862832	0.0991829	0.0363814	0.0140858	0	0	0.0231851	0
TG(62:11/FA22:5)	0.0118486	0.150633	0.0342164	0.0250782	0.0351103	0.888982	0.0643483	0.280511	0.00873497	0.0223068	0.0276076	0.0221248
TG(62:11/FA22:6)	0.0135358	0.129343	0.0431024	0.0425578	0.04948	1.04246	0.0542432	0.429692	0.00445998	0.0373965	0.0399322	0.0273625
TG(62:12/FA18:0)	0.000860682	0.00657028	0	0.00648656	0	0.0217617	0.0117637	0.016517	0	0.00703097	0.0276001	0.00809576
TG(62:12/FA22:6)	0.0401719	0.177877	0.0685263	0.0322873	0.133026	1.1854	0.102256	0.23318	0.00641032	0.0326229	0.0328331	0.0253833
TG(58:8/FA18:1)	0.0408529	0.439376	0.20608	0.0968059	0.243499	1.60928	0.394741	0.628765	0.00562101	0.148981	0.115121	0.0620318
TG(58:9/FA18:1)	0	0.00967717	0.0270125	0.0213794	0	0.0477144	0.032475	0.152379	0.0065498	0.0146477	0.0385067	0.0050002
TG(58:9/FA18:2)	0.00606821	0.018503	0.0274615	0.00956096	0.00639513	0.11107	0.0398173	0.102826	0.00405527	0.0171937	0.048719	0.02485
TG(60:8/FA18:1)	0.0182423	0.172084	0.0738557	0.0271954	0.0790592	0.780759	0.120684	0.333456	0.00249556	0.0547634	0.0595086	0.017517
TG(60:9/FA18:1)	0.00975482	0.0759736	0.0325157	0.0173932	0.0176314	0.328206	0.0849446	0.266802	0	0.0216245	0.0471705	0.0144593
TG(60:10/FA18:1)	0	0.028562	0.0432225	0.0390943	0	0.139613	0.0250169	0.115632	0	0.0083244	0.0236245	0.0132805
TG(60:10/FA20:3)	0.00531308	0.0414611	0.0473877	0.00979735	0.00855766	0.195106	0.0213201	0.116295	0	0.0252019	0.0292834	0.0107143
TG(58:10/FA18:1)	0.0375475	0.0576601	0.0953074	0.0142584	0.0499933	0.130379	0.0566534	0.0526882	0.010796	0.036355	0	0.0222912
TG(60:11/FA18:1)	0.0181719	0.0252592	0.0132209	0.0106071	0.0237722	0	0.0609623	0.0291598	0.00197993	0.0204979	0.015622	0.00721721
TG(60:11/FA20:4)	0.00407524	0.0390158	0.0134166	0.0113924	0.0176933	0.137029	0.0432052	0.158696	0.00655732	0.0171448	0.0380522	0.0222237
TG(58:11/FA18:1)	0.0268027	0.0983535	0.070455	0.0187234	0.0428812	0.303754	0.0998524	0.0781219	0.0142513	0.0319115	0.0554258	0.0143002
TG(60:12/FA18:1)	0.0127121	0.0307173	0.0318125	0.00964052	0.0172652	0.151863	0.0610948	0.0361354	0	0.00918605	0.0161806	0.00694574
TG(60:12/FA20:5)	0	0.00715777	0	0.0109128	0.00916594	0.020375	0.0192422	0.0625692	0	0.00729392	0	0.0265981
TG(62:9/FA18:1)	0.0100361	0.0482459	0	0.00902373	0.00930867	0.254125	0	0.0794989	0	0.015372	0	0.00751796
TG(62:10/FA18:1)	0.00663755	0.0365164	0	0.0160449	0.0152982	0.243908	0.0312523	0.159154	0	0.00975587	0.0285691	0.0116268
TG(62:11/FA18:1)	0.009627	0.0600396	0.0303692	0	0.0146124	0.286138	0.0639768	0.0783938	0.00152991	0.00931764	0.0117775	0
TG(62:11/FA22:4)	0.00574894	0.0385263	0	0.00846297	0.00972652	0.202645	0	0.126644	0	0.00654106	0	0.00811102
TG(62:12/FA18:1)	0.00639928	0.0420892	0.0290405	0.0109578	0.0276501	0.16858	0.0408159	0.0575147	0.00210289	0.00888025	0.011203	0.00796988
TG(62:12/FA22:5)	0.0124301	0.0752051	0.0227046	0.00460622	0.012777	0.199253	0.0521931	0.127365	0	0.0143906	0.0673161	0.0256727
TG(62:13/FA18:1)	0	0.0185875	0.0166524	0	0	0.0173551	0.016075	0.0218538	0	0.00648448	0.0260903	0
TG(62:13/FA22:6)	0.0231426	0.0848034	0.0293762	0.0407071	0.0168442	0.436783	0.0264997	0.184886	0	0.035745	0.0701947	0.0225424
TG(58:10/FA18:2)	0.00383747	0.00380923	0.0212622	0.010234	0.00401361	0.0051889	0	0.0307938	0.00690025	0.00586541	0	0.00940627
TG(60:9/FA18:2)	0.00343259	0.0128029	0.0127933	0.00537897	0.00433305	0.0599126	0.0165236	0.036236	0	0.0106461	0.0267494	0.00807458
TG(60:10/FA18:2)	0.00558769	0.00885166	0.0375564	0	0	0.0241338	0.0104475	0.0330082	0.00296119	0.00297832	0.011558	0.0172197
TG(60:11/FA18:2)	0	0.00317873	0	0	0	0.00827555	0	0.0150827	0	0.00546887	0	0
TG(60:11/FA20:3)	0	0.00452959	0	0	0	0.0210954	0.0105677	0.0182796	0	0	0.0218237	0.0117847
TG(58:11/FA18:2)	0	0	0	0.00999276	0.0109658	0.0154816	0	0.0308732	0	0	0	0.0135864
TG(60:12/FA18:2)	0	0.0036461	0.0179319	0	0.00465652	0.0136856	0.00931568	0.00983076	0	0.0104472	0.0238572	0
TG(60:12/FA20:4)	0	0.00301369	0.0062245	0.00808779	0.00959114	0.0126262	0.034292	0.0245724	0	0.006295	0.0350416	0.00684245
TG(58:12/FA18:2)	0.00467822	0.0103736	0.0128271	0	0.00630587	0.0241222	0.0650197	0.00972893	0.00149944	0.0155323	0.0239799	0.0105879
TG(60:13/FA18:2)	0	0.00626731	0.0136119	0	0.00376081	0.0107202	0.0135904	0	0.00238564	0	0.022814	0
TG(60:13/FA20:5)	0	0	0.0328801	0.0083903	0	0.00629337	0.00558356	0.0163822	0	0.00805254	0.0222989	0.0060002
TG(62:10/FA18:2)	0.00278654	0.00526857	0.00899286	0	0.00844256	0.0269364	0	0.00524873	0.00186149	0.00713545	0.0249013	0
TG(62:11/FA18:2)	0.00241272	0.00821532	0.0126167	0	0.000247274	0.0178868	0.00817018	0.013735	0.00227723	0.00863739	0.0232034	0.0036361
TG(62:12/FA18:2)	0	0.0111973	0.0207245	0.0066478	0.00785602	0.0288458	0	0.00793045	0.00684674	0	0	0.0154878
TG(62:12/FA22:4)	0.00148263	0.00437876	0.00604231	0.00390005	0.00125578	0.00594071	0.0190066	0.0303464	0.00285441	0.00455978	0.0217627	0
TG(62:13/FA18:2)	0	0.0040138	0.0030724	0.00637663	0.00651175	0.0174765	0.0297197	0.00984277	0.000995393	0.00327324	0.0175367	0.00446199
TG(62:13/FA22:5)	0.00123477	0.00121406	0	0.00660079	0	0.032454	0	0.0427859	0.00182178	0.0191815	0	0
TG(62:14/FA18:2)	0.00852009	0	0	0	0	0.0182401	0	0	0	0	0	0
TG(62:14/FA22:6)	0	0	0.0419849	0.0112904	0	0.136325	0	0.03732	0	0.0171854	0	0.00861951
TG(62:10/FA20:3)	0.00178713	0.0132743	0	0	0.00374816	0.0453325	0	0.0276809	0	0.0032215	0.0286308	0
TG(62:11/FA20:3)	0	0.00899794	0	0.00426357	0.00198544	0.0502167	0.0202288	0.0511608	0	0.00956637	0	0.00688925
TG(62:12/FA20:3)	0.00106268	0.00565443	0.0164424	0.00463943	0	0.0346348	0.0107598	0.0148118	0	0.00290921	0.0163159	0.00790521
TG(60:12/FA20:3)	0	0.00349442	0.03124	0.00979556	0	0.0344334	0	0.00933373	0	0.00623723	0	0.00499253
TG(62:11/FA20:4)	0.00182845	0.0101173	0.0236681	0.0065959	0.00671673	0.0479635	0.00908389	0.0650441	0.000477659	0.00541047	0.00857534	0
TG(62:12/FA20:4)	0	0.0170358	0	0.00440035	0	0.0542177	0	0.0606695	0	0.0338828	0.0313122	0.00828377
TG(62:13/FA20:3)	0	0.00381948	0.0190349	0	0.00622409	0.0156085	0.0172105	0.0111537	0	0.006872	0.0183382	0
TG(62:13/FA20:4)	0.00301089	0.0103788	0.0162169	0	0.0047879	0.0350642	0.0154945	0.0771779	0	0.00829864	0.0196927	0
TG(60:13/FA20:3)	0	0.00975834	0.0255359	0	0.00287203	0.0402208	0.0137305	0	0	0.00569123	0.0243965	0
TG(62:12/FA20:5)	0.00170471	0	0	0	0	0.0107192	0	0.00903417	0	0.010155	0	0.0208496
TG(62:13/FA20:5)	0	0.00274311	0.0341599	0.00874421	0	0.00886559	0	0.00887826	0.00605538	0.00414828	0.0185326	0.00821246
TG(62:14/FA20:3)	0.00298477	0.00422185	0.0246084	0	0	0.00954704	0.0106239	0.0117396	0.00121725	0.00778607	0	0.00542498
TG(62:14/FA20:5)	0	0.00450721	0.0282873	0.00230502	0	0.00619042	0.00954636	0.0174274	0	0.00683983	0.0161647	0.00425338
TG(64:11/FA20:3)	0.000926488	0.00463241	0.00655044	0.00428253	0.00391516	0.0156045	0.0256327	0.0246531	0.00590646	0.00546306	0.00503533	0.00765266
TG(64:11/FA22:4)	0	0.0108529	0	0	0.00670025	0.0536713	0	0.0459636	0.00324989	0	0	0
TG(64:12/FA20:3)	0	0.00509214	0.00279463	0.00412312	0	0.0221895	0.015762	0.0119004	0.00264849	0.00321043	0.00652827	0
TG(64:12/FA22:4)	0	0.00263744	0.0114084	0.0129173	0	0.0270445	0.00579978	0.0197635	0	0	0.00692555	0
TG(64:12/FA22:5)	0	0.0206926	0.0221153	0.00771515	0.00799645	0.0711261	0	0.0387698	0	0.0121129	0	0.00595296
TG(64:13/FA20:3)	0	0.00428058	0	0.00440044	0.00250419	0.0268717	0.0264791	0.020318	0.00797716	0	0	0
TG(64:13/FA22:4)	0	0.00509547	0	0.00338663	0.00434147	0.00986455	0	0.034373	0	0.00455198	0	0.00795589
TG(64:13/FA22:6)	0	0.0163949	0.0143905	0.00364794	0	0.140427	0.00815658	0.0662015	0	0.0113529	0.0192685	0.0124307
TG(64:13/FA22:5)	0.00700166	0.00737076	0.0217485	0.00532837	0.0056638	0.0599809	0.0142525	0.0454675	0.00103422	0	0	0.00805031
TG(64:14/FA20:3)	0	0.00614718	0	0.0116513	0	0.0160845	0.00786093	0.00930735	0	0.00246741	0.0205938	0
TG(64:14/FA22:5)	0.00360189	0.0271674	0.0139235	0	0.00380185	0.120061	0.0170324	0.0356957	0	0.00813837	0.0310372	0
TG(64:14/FA22:6)	0.00519573	0.0270911	0.0280444	0.00694965	0.0124541	0.0788941	0.023648	0.0643913	0.00732657	0.00666111	0.025346	0
TG(64:15/FA20:3)	0.00398687	0.00197247	0.0133301	0.00452066	0	0.0153664	0.0169018	0	0	0.00732717	0.0111336	0
TG(64:15/FA22:6)	0.00974419	0.0231313	0.0262729	0.00382637	0	0.1145	0.0341715	0.026822	0	0.00670111	0.0311753	0
TG(60:13/FA20:4)	0.00685659	0.0140949	0.0226848	0.00536715	0.00477308	0.0440357	0.0226346	0.00453818	0.0044833	0.00769892	0.0156875	0
TG(62:14/FA20:4)	0	0.00551358	0.0282719	0.00491759	0	0.026378	0.0228241	0.00966736	0	0.0164492	0.00827492	0.00517361
TG(60:14/FA20:4)	0.00518732	0.00863115	0	0.0107955	0	0.0474257	0	0.0177627	0	0	0	0
TG(60:14/FA20:5)	0.00347141	0.00559458	0	0.00921894	0.00631668	0.00760081	0	0.0110743	0.00212705	0.0405559	0	0.0140532
TG(62:13/FA22:4)	0	0.0138388	0	0.00418425	0.00422085	0.0389322	0.0415391	0.0143161	0	0.0155805	0	0.00781851
TG(62:14/FA22:5)	0.00685594	0.0270369	0.0283364	0.00424105	0.0127375	0.0902244	0.0406501	0.0142867	0	0.539268	0	0.00745299
TG(62:15/FA20:4)	0	0.00796653	0	0.00681513	0.00365283	0.0243467	0	0.0114839	0	0.00636692	0.0145583	0
TG(62:15/FA20:5)	0	0	0	0.00406726	0	0	0	0.00663454	0	0	0.0326833	0.00585644
TG(62:15/FA22:6)	0.00264597	0.0210778	0.014922	0.0148049	0.0171938	0.0578815	0.0151191	0.0292848	0	0.0135762	0.0299956	0.00896706
TG(64:12/FA20:4)	0	0.00539293	0.0201677	0.00432654	0	0.0236331	0	0.0240995	0	0.00914011	0	0.00448794
TG(64:13/FA20:4)	0	0.00813501	0.0162434	0.00641983	0	0.0275512	0.007356	0.0141283	0	0.00214526	0	0
TG(64:14/FA20:4)	0	0.00838379	0.0136335	0.00446786	0	0.0279873	0.0281652	0.032054	0	0	0.0244897	0.00707402
TG(64:14/FA22:4)	0	0.0045131	0.0168214	0	0.00368282	0.0421019	0.0554865	0.0421852	0	0.00795907	0.0143796	0
TG(64:15/FA20:4)	0.000505333	0.0069366	0.0156946	0.00533483	0.00033416	0.0263061	0	0.0125416	0.00271362	0.00746712	0	0.00688995
TG(64:15/FA22:5)	0	0.00903369	0.0128429	0.0116096	0.00255742	0.0456276	0.0160062	0.0306663	0	0.0056756	0.0163188	0.0117696
TG(64:16/FA20:4)	0.00173338	0.00217435	0.0182558	0.00685073	0.0060349	0.0218398	0.00821397	0.0138073	0.000860283	0.00391958	0.0139246	0
TG(64:16/FA22:6)	0.00274652	0.0132013	0.0375925	0.0119726	0.0125932	0.0623439	0.0223035	0.0264771	0.00657775	0.0158881	0.0395929	0.00846243
TG(62:14/FA22:4)	0	0.0129417	0	0.00555585	0.00360669	0.0309298	0.00806669	0.0142752	0	0.0135764	0.0434919	0.00659563
TG(62:15/FA22:5)	0.00181629	0.0193048	0.0267979	0.00632104	0.00456679	0.0993573	0.018374	0.0197519	0.00117437	0.0125425	0.0277079	0.00790712
TG(62:16/FA20:5)	0	0.00168992	0.0239608	0.00413422	0	0.00729339	0	0.00912223	0	0.00327666	0	0.00907085
TG(62:16/FA22:6)	0	0.0242017	0	0.020486	0	0.114705	0	0.0193751	0	0.00999493	0	0.0136366
TG(64:13/FA20:5)	0.000838191	0.00186081	0	0	0.00296023	0.00249486	0.00404063	0.0282711	0.00330883	0.00114969	0.0083221	0
TG(64:14/FA20:5)	0	0.00144724	0	0.00770189	0	0.00464966	0	0.00614918	0	0.00380952	0	0
TG(64:15/FA20:5)	0.00261282	0.00201328	0	0.00650839	0.00151652	0.00355217	0	0.0108635	0	0.00621568	0.0859641	0
TG(64:15/FA22:4)	0	0.00539651	0.00959774	0	0	0.0207776	0.0472036	0.0251327	0	0.00341011	0.019019	0.0159124
TG(64:16/FA20:5)	0	0	0.0128378	0	0	0.0072183	0	0.00894779	0	0.00203891	0.0114627	0.00532872
TG(64:16/FA22:5)	0	0.00780275	0.013536	0	0	0.0297364	0.0267125	0.00846949	0	0.0037414	0.0135222	0.00756601
TG(64:17/FA20:5)	0	0.00144195	0.00990637	0	0.00159988	0.00443166	0.00659108	0	0.00135531	0.00327286	0.028636	0
TG(64:17/FA22:6)	0.00159642	0.00632299	0	0.00456687	0.00565106	0.0342855	0	0.0148248	0.00464074	0.0065946	0	0.0029803
TG(66:17/FA22:5)	0	0.00920515	0	0	0	0.035898	0.0185279	0.0203057	0	0.00666291	0.0125024	0
TG(66:17/FA22:6)	0.00197275	0.0103429	0	0	0.00110041	0.0535041	0.0308329	0.0205293	0.000701779	0.00381328	0	0
TG(66:18/FA22:6)	0	0.00355875	0.0158173	0.00440179	0	0.0290039	0	0.00890457	0	0.00162575	0	0
CE(14:0)	14.3758	5.02878	0	3.43863	8.08032	0	489.062	6.52212	14.056	28.5604	0	21.7337
CE(14:1)	4.07785	7.59431	36.7768	6.75607	2.68795	9.74414	74.8439	12.095	27.7082	48.9764	121.484	33.9505
CE(16:0)	5.2718	12.2177	48.9134	2.86223	5.17333	0	161.176	12.8331	14.1367	276.216	323.811	60.458
CE(16:1)	5.29864	5.27094	0	4.3945	12.7619	11.1321	0	4.10234	21.4091	222.88	172.046	60.502
CE(16:2)	6.46456	6.2469	87.6101	5.4648	5.10483	10.457	118.66	7.0303	9.1496	46.4389	167.76	16.625
CE(18:0)	5.5818	4.63366	0	2.48179	2.33703	11.564	0	12.0336	0	233.785	510.253	63.7051
CE(18:1)	0	10.7554	221.169	20.6024	20.9532	18.4759	189.928	42.608	85.5345	1015.17	1409.3	200.982
CE(18:2)	9.22424	4.25681	0	3.96268	3.88984	6.55163	0	12.768	3.17713	359.985	1216.28	124.803
CE(18:3)	3.32355	3.49911	0	2.15465	1.28724	5.06192	0	14.3679	11.9033	118.729	283.592	49.3153
CE(20:0)	5.02097	4.83491	0	0	8.54159	16.5487	0	0	4.99302	222.794	935.66	198.171
CE(20:1)	2.34199	7.39168	69.4806	4.48021	1.74083	9.41455	112.94	18.8347	20.2582	179.103	887.311	95.008
CE(20:2)	2.68975	4.0786	86.1507	3.06212	0	4.61607	82.3722	26.8072	3.70037	49.0807	48.8293	50.8409
CE(20:3)	0	3.60707	0	4.15188	2.98809	10.0781	99.2727	18.0584	5.8288	93.4067	320.512	31.5565
CE(20:4)	3.36578	3.83142	94.1664	2.62899	4.61268	12.7538	58.5863	22.0504	13.1841	507.053	1466.29	153.813
CE(20:5)	0	5.46095	0	4.86039	4.04159	10.2898	0	8.48235	11.7191	188.882	313.193	54.1166
CE(22:0)	1.9868	2.47045	23.2759	0	2.17547	5.48074	278.139	7.45786	4.48665	54.3683	174.849	18.5034
CE(22:1)	0	3.18359	31.8957	2.10052	0	7.43415	93.6937	11.0098	4.26041	81.6328	247.852	107.147
CE(22:2)	2.33864	5.35751	0	5.87294	2.22954	3.46021	236.524	17.4058	8.71275	452.585	500.112	165.702
CE(22:3)	2.53309	2.43517	82.857	1.60119	2.58114	10.3346	128.023	8.53074	18.3932	140.025	458.797	44.0722
CE(22:4)	2.49624	6.64694	0	3.9149	0	5.49336	0	15.58	9.63149	36.2457	281.943	15.0447
CE(22:5)	8.36889	10.0281	96.585	35.8351	2.87593	29.7553	233.971	51.2817	10.3704	184.134	699.336	229.771
CE(22:6)	8.45489	8.4269	96.7654	15.5028	3.39588	18.1432	176.404	24.9852	32.0801	312.974	1324.38	138.754
CE(24:1)	6.20282	2.04462	36.9558		3.81709	6.18186	98.438		14.8654	59.8129	305.724
SM(d18:1/14:0)	144.345	284.8	55.12	1.96669	143.759	587.228	106.634	3.33445	246.105	674.829	82.0607	2.95329
SM(d18:1/16:0)	1092.85	4573.88	338.309	41.2037	947.39	7246.7	432.703	61.1976	1924.39	6176.18	404.529	52.6049
SM(d18:1/16:1)	200.359	482.247	73.4136	3.52871	139.975	627.752	75.693	5.43933	242.948	615.937	56.957	3.66705
SM(d18:1/18:0)	100.658	464.786	45.8385	2.56983	75.0935	748.607	51.9591	3.25792	202.943	719.03	78.9237	4.41948
SM(d18:1/18:1)	45.1583	163.179	21.6364	0.991591	25.8174	208.155	19.8322	1.04074	77.8554	273.078	32.4122	1.33484
SM(d18:1/20:0)	31.4521	136.018	11.0924	0.819173	29.8425	242.335	15.2807	1.37276	70.401	250.493	21.9165	1.72179
SM(d18:1/20:1)	13.8987	55.8848	5.59905	0.359003	8.88771	68.5178	6.01237	0.430399	27.5455	97.4211	7.96046	0.57885
SM(d18:1/22:0)	127.867	510.876	54.1426	3.65681	117.528	843.04	72.8119	6.2575	331.36	1046.4	80.0779	7.69929
SM(d18:1/22:1)	67.4545	254.126	31.4264	2.13486	59.766	363.442	37.6829	3.34225	155.683	606.641	46.0444	3.76006
SM(d18:1/24:0)	245.395	933.095	72.0762		295.318	1351.03	120.878		631.837	1659.37	148.168
SM(d18:1/24:1)	773.475	2685.38	327.559		655.906	4265.05	399.2		1398.56	4793.21	385.196
SM(d18:1/26:0)	7.21561	10.3792	1.63318		6.85455	13.1713	2.60437		22.378	36.7007	3.90245
SM(d18:1/26:1)	51.8128	118.048	16.7476		60.4441	212.926	26.5613		163.61	399.112	34.5855
Cer(d18:1/14:0)	11.4419	6.81142	9.56369	3.05928	17.4224	8.13175	11.2882	1.97206	19.2642	7.79732	8.90694	3.05883
Cer(d18:1/16:0)	3.65028	7.084	59.0548	8.15082	14.7959	14.879	28.3319	7.19615	54.7552	191.814	154.261	42.6431
Cer(d18:1/18:0)	0.468926	0.722115	5.43298	0.608631	1.30153	2.48695	2.48369	0.465465	2.10008	8.34125	14.7222	4.60732
Cer(d18:1/18:1)	0.233793	0.291858	2.05753	0.120704	0.352608	0.539572	1.58242	0.0821013	1.62285	5.72184	6.95145	0.538628
Cer(d18:1/20:0)	0.704366	1.78228	2.20175	0.27983	1.31728	1.06438	2.0988	0.388431	2.45381	5.24824	3.65889	1.23768
Cer(d18:1/22:0)	2.45806	2.61893	7.45225	0.801538	5.32109	5.01403	7.68013	1.15804	7.55381	33.6465	35.5833	7.05616
Cer(d18:1/24:0)	10.1324	4.78557	62.2226		20.8976	29.3182	67.9584		18.9846	47.1471	73.4248
Cer(d18:1/24:1)	12.2569	9.21215	55.9192		10.389	32.2355	90.9066		43.2184	70.9104	66.5633
Cer(d18:1/26:0)	0.574201	0.154715	1.48482		0.658287	1.05701	3.94797		2.41192	6.31547	4.66764
Cer(d18:1/26:1)	1.94789	0.744045	2.68411		1.6975	2.65204	7.92216		3.96413	12.0211	9.70811
Cer(d18:0/14:0)	0.0472434	0.0234186	0.0490472	0.0201723	0.056715	0.02509	0.029239	0.026901	0.0803772	0.0957279	0.274078	0.0813346
Cer(d18:0/16:0)	0.855337	0.228684	1.29037	0.199543	0.811985	0.497818	0.596004	0.338952	2.04086	3.08311	9.95851	1.90818
Cer(d18:0/18:0)	0.0609496	0.0216803	0.100784	0.023138	0.061662	0.0438218	0.0574379	0.0397173	0.166375	0.278033	0.718722	0.147698
Cer(d18:0/18:1)	0.0217674	0.0117354	0.0255011	0.00471468	0.0158234	0.0176595	0.0238254	0.0094608	0.0212739	0.0312131	0.0491813	0.0159794
Cer(d18:0/20:0)	0.0229438	0.0115285	0.0346328	0.0068383	0.0173703	0.0174173	0.0201014	0.00824788	0.114536	0.194978	0.456874	0.126508
Cer(d18:0/22:0)	0.0587646	0.0570128	0.0867263	0.0216155	0.0588008	0.0607702	0.0434623	0.0295787	0.266065	0.547415	1.06927	0.322034
Cer(d18:0/24:0)	0.154636	0.194127	0.132386		0.123751	0.165748	0.165256		0.31054	0.610926	0.661856
Cer(d18:0/24:1)	0.174962	0.21224	0.205281		0.18352	0.231325	0.153869		0.505681	1.03967	1.96818
Cer(d18:0/26:0)	0.00710449	0.00295399	0.0106294		0.00941376	0.00490369	0.00654246		0.0152905	0.0389167	0.0702617
Cer(d18:0/26:1)	0.0129184	0.0172143	0.0095495		0.0176539	0.0149931	0.0211858		0.0360258	0.105626	0.126294
HexCer(d18:1/14:0)	0.00631235	0.0020993	0.0474817	0.00757122	0.00357856	0.00246888	0.0504068	0.0115008	0.0197984	0.118527	0.324848	0.108705
HexCer(d18:1/16:0)	0.298458	0.144532	2.13135	0.388396	0.180763	0.148671	1.56836	0.592071	0.612288	1.96727	6.38089	2.15122
HexCer(d18:1/18:0)	0.0313442	0.0257661	0.286408	0.0388176	0.0156129	0.0222792	0.152709	0.044869	0.0691685	0.1883	0.8035	0.167695
HexCer(d18:1/18:1)	0.00312498	0.00226101	0.0159464	0.00322585	0.00178859	0.00213206	0.0143071	0.00376526	0.00434107	0.00992472	0.029104	0.00633014
HexCer(d18:1/20:0)	0.0175101	0.0142396	0.123959	0.0259914	0.00982767	0.0123379	0.0733931	0.028711	0.0339903	0.134546	0.296504	0.110706
HexCer(d18:1/22:0)	0.0629869	0.0526194	0.424608	0.142472	0.048179	0.0675873	0.341732	0.16932	0.274238	0.535713	1.61161	0.791501
HexCer(d18:1/24:0)	0.265143	0.10169	1.21065		0.157111	0.147745	1.12366		0.656828	1.34395	5.04769
HexCer(d18:1/24:1)	0.241904	0.17363	1.22092		0.169336	0.150974	0.994102		0.460087	1.50116	3.02038
HexCer(d18:1/26:0)	0	6.75435e-05	0.023494		0	0.000277937	0.0256316		0.020144	0.0369242	0.270885
HexCer(d18:1/26:1)	0.0112478	0.00778491	0.0768416		0.00967422	0.00521541	0.0689376		0.0959093	0.182878	0.447463
LacCer(d18:1/14:0)	0.012154	0.0111218	0.199358	0.02442	0	0.00865164	0.357937	0.0226281	0	0.0592503	0.460742	0.0455485
LacCer(d18:1/16:0)	0.428329	0.25865	9.4063	0.579121	0.268389	0.311584	10.209	0.941467	0.429423	1.38389	14.1526	1.10213
LacCer(d18:1/18:0)	0.0157654	0.0517317	0.39877	0.0116069	0.0146863	0.0493601	0.470379	0.0530182	0.0341274	0.0742028	0.644551	0.0458739
LacCer(d18:1/18:1)	0.00487437	0.0221793	0.064184	0.0146426	0.00713495	0.00561566	0.162247	0.0220222	0.020015	0.0326181	0.140857	0.0194487
LacCer(d18:1/20:0)	0.012898	0.0261489	0.153137	0.0123612	0.026024	0.0137547	0.192253	0.0195611	0.0243398	0.0355864	0.153492	0.00960776
LacCer(d18:1/22:0)	0.0209351	0.0311933	0.242458	0.0328076	0.00640958	0.00761197	0.436914	0.0509066	0.0482297	0.108867	0.380785	0.0516466
LacCer(d18:1/24:0)	0.187837	0.21732	1.07338		0.173768	0.177622	1.60565		0.270127	0.361645	1.05575
LacCer(d18:1/24:1)	0.0783231	0.123965	0.691199		0.0732531	0.0885281	0.623368		0.0894587	0.253496	0.443072
LacCer(d18:1/26:0)	0.0770668	0.134613	0.41993		0.141644	0.0870996	0.521338		0.243059	0.239183	0.470235
LacCer(d18:1/26:1)	0.0191431	0.0462379	0.10778		0.0275959	0.0218715	0.12131		0.0602851	0.0307605	0.131735

## Sheet: DG
Components	si CTRL_1	si CTRL_2	si CTRL_3	si CTRL_4	si ATG5_1	si ATG5_2	si ATG5_3	si ATG5_4	CQ_1	CQ_2	CQ_3	CQ_4
DG(14:0/14:0)	0	1.14944	19.6938	0	1.38413	0	12.6659	0	1.57053	6.005	10.9157	1.31795
DG(14:0/16:0)	1.96148	1.19915	0	0	0.738165	1.97272	0	1.43476	4.61383	8.84912	1.87119	2.43446
DG(14:0/16:1)	1.56043	1.52424	0	0	0	3.4421	0	0	1.28166	3.7682	0	0
DG(14:0/18:0)	0	0	0	0	0	2.73675	1.47413	0	1.72385	1.76951	0	0
DG(14:0/18:1)	0	23.1678	0	0	0	24.1919	0	0	0	15.459	0	0
DG(14:0/18:2)	8.03278	2.56291	0	1.19132	3.05514	4.53376	0	1.45547	1.05849	2.79022	0	1.03572
DG(14:0/18:3)	0	0	0	0	0	0	0	0	0	0	0	0
DG(14:0/20:0)	0	1.25065	2.43604	0	0.697166	1.04812	0	0	1.0223	2.23897	0	1.73195
DG(14:0/20:1)	5.54818	12.0184	9.03631	2.38085	1.12893	14.7708	10.1871	2.16229	0	4.43826	3.19758	2.59889
DG(14:0/20:2)	5.02172	9.49228	0	1.50809	2.52409	20.2445	0	3.29785	0.670735	4.97154	0	2.23889
DG(14:0/20:3)	0	2.88629	1.0164	0.820589	1.85689	3.42784	0	0.483694	0	2.6128	0	0
DG(14:0/20:4)	1.77463	0	0	1.42645	0	0	0	0	1.30496	0	0	0
DG(14:0/20:5)	1.21211	0	0	0	0	0	1.50437	0	0	0	0	0
DG(14:0/22:0)	1.81273	0.95076	0	0	0	2.33959	0	1.38314	0	1.77514	4.51864	0.844981
DG(14:0/22:1)	2.32348	2.44871	0	1.53908	1.47134	4.99425	0	1.01023	0	1.85139	0	1.61132
DG(14:0/22:2)	2.28054	2.73165	0	0	1.49508	1.94591	0	0	2.10338	2.2142	0	1.55163
DG(14:0/22:4)	2.42907	4.31126	0	0	0	6.56319	0	0	0	0	0	0
DG(14:0/22:5)	0	1.90893	0	0	0	2.84371	0	0	0	1.77672	0	1.21293
DG(14:0/22:6)	0	1.58978	3.27485	0.780329	0.898097	2.31538	0.885197	0.687822	2.23712	2.79117	0.849196	1.64879
DG(14:1/14:1)	0	0	0	0	0	0	0	0	0	0	0	0
DG(14:1/16:0)	0	0	0	0	0	0	0	0	0	0	0	5.5729
DG(14:1/16:1)	0	0	0	0	0	0	0	0	0	0	0	0
DG(14:1/18:0)	0	6.31993	0	0	0	0	0	0	0	0	0	3.6375
DG(14:1/18:1)	0	0	0	2.10093	0	0	0	1.97059	0	0	0	45.0303
DG(14:1/18:2)	0	2.30162	0	0	0	2.69013	2.56044	0	0	0	0	0
DG(14:1/18:3)	0	1.90119	0	0.959426	2.96841	4.37712	0	1.6544	9.10795	13.8846	3.21507	6.18548
DG(14:1/20:0)	0	6.10398	10.3327	0	0	8.9778	0	0	0	7.93816	6.73932	0
DG(14:1/20:1)	0	0	2.08486	0	0	0	2.05954	0	0	0	1.3266	3.05452
DG(14:1/20:2)	0	2.08742	0	0	0	2.33128	0	0.859316	0	0	0	0.994409
DG(14:1/20:3)	33.4613	13.3837	12.7722	3.77351	18.1021	22.6094	4.43642	5.38494	53.9765	98.5221	31.4328	31.7764
DG(14:1/20:4)	3.12389	1.60415	0	0.855628	2.02902	5.44673	0	1.35	4.74541	15.2306	3.54243	5.13791
DG(14:1/20:5)	0	5.93592	0	0	0	0	0	2.97172	0	0	0	0
DG(14:1/22:0)	0	0	0	0	0	0	0	0	0	0	0	0
DG(14:1/22:1)	1.21078	0	0	0	1.24756	2.26153	0	0	1.18744	2.10834	0	3.24584
DG(14:1/22:2)	0	1.85758	0	0	0	4.40258	0	0	1.73423	3.27875	0	1.66178
DG(14:1/22:4)	152.697	94.3869	79.527	16.6079	85.671	153.825	45.0883	28.7478	146.959	248.034	84.6121	56.7012
DG(14:1/22:5)	7.79462	5.84681	0	0	5.91345	9.09005	0	5.05439	9.68319	15.1545	4.96175	7.73893
DG(14:1/22:6)	0	0	0	1.133	2.1111	4.00477	2.1882	1.67196	3.74133	4.98354	2.08033	4.64016
DG(16:0/16:0)	13.1487	4.90589	0	1.93836	3.03459	11.3127	3.94646	2.85791	14.7893	25.0803	5.5753	8.22247
DG(16:0/16:1)	3.68978	4.18597	2.12937	0	5.03157	5.18436	0	0	14.9027	27.2467	7.00962	6.88555
DG(16:0/18:0)	1.74918	3.71407	0	0	0	3.73041	0	0	2.19157	3.96106	0	2.99751
DG(16:0/18:1)	33.2772	20.2155	29.4093	6.80399	14.6314	32.2033	7.97982	8.86326	37.9635	94.3132	17.7603	18.5646
DG(16:0/18:2)	3.77985	4.34366	2.82707	0.875519	4.29641	13.0925	1.67606	2.27529	5.20101	12.3775	3.23881	2.85597
DG(16:0/18:3)	1.57408	0	0	0	0	0	0	0.88275	0	4.49988	0	1.35288
DG(16:0/20:0)	13.6379	4.30804	4.45232	1.5172	5.13594	7.39787	2.86838	2.86351	6.38413	10.3444	5.87642	4.90687
DG(16:0/20:1)	0	0	0	1.55225	0	5.89694	0	2.56016	3.56418	6.37652	0	2.76549
DG(16:0/20:2)	6.4272	5.05191	0	1.70293	3.72449	12.1171	0	2.62769	3.61877	12.2249	0	2.37916
DG(16:0/20:3)	5.71884	5.92086	6.61596	1.34116	1.44377	11.3886	2.29172	1.26765	1.79791	11.397	2.80609	1.85989
DG(16:0/20:4)	8.2811	16.2973	0	0	1.95087	14.4055	0	2.06171	4.55215	13.5217	2.11611	1.89367
DG(16:0/20:5)	1.82574	1.84397	0	0	0	3.68277	0	0	0.68337	2.17654	0	0
DG(16:0/22:0)	7.15395	3.1934	2.76569	0	3.84233	6.0361	0	1.00837	1.86285	4.21244	1.71431	1.07151
DG(16:0/22:1)	6.85874	2.64596	2.6424	0	3.58848	9.83124	0	1.82626	2.24893	4.11747	0	1.77898
DG(16:0/22:2)	7.67766	4.57614	0	2.08834	2.22424	7.97796	0	1.87482	7.14305	11.6281	0	2.23144
DG(16:0/22:4)	7.86471	4.98355	2.85925	1.25061	0	8.67186	0	2.18447	1.44715	3.61238	1.01684	1.20409
DG(16:0/22:5)	13.3307	16.8754	0	0	11.2569	47.6818	0	0	4.25017	18.9221	0	0
DG(16:0/22:6)	40.483	15.5278	10.4085	0	12.4381	26.6102	4.71089	4.09799	10.4998	30.9257	11.4376	3.1388
DG(16:1/16:1)	1.5235	1.15688	0	0	1.3985	2.23071	0	0	2.79774	10.5815	0	0
DG(16:1/18:0)	1.08295	1.80126	0	0	1.00487	1.94239	0	0	2.64148	4.20758	0	0
DG(16:1/18:1)	6.22424	6.90621	0	0	2.72765	16.4992	0	5.03861	10.1762	42.8865	5.27059	55.2327
DG(16:1/18:2)	0	1.44395	0	0.698509	0	2.73963	0	0.81442	1.09866	5.75362	0	1.895
DG(16:1/18:3)	0	0.724004	1.22209	0	0	2.66256	0.895121	0	0	1.31545	1.03089	0
DG(16:1/20:0)	3.79469	1.24072	1.21766	0	2.28619	2.77145	2.35149	1.21304	1.85242	3.41614	1.65114	2.71661
DG(16:1/20:1)	0	3.10807	0	1.63209	0	4.1343	0	1.48808	1.69983	3.94792	0	2.19774
DG(16:1/20:2)	0.992389	4.10563	0	1.0487	1.08858	3.54564	0	2.60248	2.01566	5.11721	1.47418	1.49975
DG(16:1/20:3)	0	2.31227	1.21177	0.499484	1.18684	2.1374	0.555423	0.625796	1.06927	3.044	1.35938	1.20305
DG(16:1/20:4)	1.70149	2.26219	0	0	0.965034	3.37549	0	0	0.807055	4.08532	1.71795	0.828707
DG(16:1/20:5)	0	1.66081	0	0	0	0	0	0	0	2.53833	1.07157	1.07748
DG(16:1/22:0)	4.62455	3.06725	1.95255	0	0	3.96971	3.28039	1.03189	0	5.04736	1.99519	0
DG(16:1/22:1)	0.902754	0.996656	0	0	0.467739	0	0	0	0.662086	1.81183	0	1.10664
DG(16:1/22:2)	0.86514	1.60068	0	0	0	0	0	0.730707	0	2.19524	1.27006	0
DG(16:1/22:4)	5.34188	2.69462	0	0	1.50796	3.49005	0	0	0	4.80026	0	0
DG(16:1/22:5)	2.6908	3.2313	0	0	1.52857	5.29615	0	2.20123	2.87411	5.80097	1.70444	1.87926
DG(16:1/22:6)	7.13267	3.73171	3.76451	0	3.48435	5.77395	2.68122	0	6.03433	13.3081	4.29237	0
DG(18:0/18:0)	4.35146	0	0	0	0	0	0	0	0	0	0	0
DG(18:0/18:1)	13.5298	6.07424	0	2.29605	8.08087	11.5242	3.88655	2.68809	5.09117	13.1192	4.40937	5.88406
DG(18:0/18:2)	2.77272	3.46209	0	1.44528	3.56541	5.93007	1.78955	2.33066	2.56136	4.7514	1.4025	0
DG(18:0/18:3)	0	0	0	0	0	0	0	0	0	0	0	0
DG(18:0/20:0)	10.6015	3.40339	3.32596	2.10566	7.14706	4.17295	3.36	2.77672	3.32014	7.54167	1.59674	4.85363
DG(18:0/20:1)	0	0	0	0	0	0	0	0	0	0	0	0
DG(18:0/20:2)	5.35655	2.25045	0	1.08594	2.08228	3.83853	0	2.29842	3.66503	5.00355	0	1.908
DG(18:0/20:3)	25.1939	20.7904	9.25353	3.09397	14.7607	17.4439	8.99243	2.56582	22.2531	27.5377	6.32684	5.23497
DG(18:0/20:4)	72.2235	68.4614	32.3113	7.90208	44.0373	80.2836	19.0827	10.1744	22.1969	46.843	7.52854	5.11477
DG(18:0/20:5)	3.2196	2.93618	0	0	0.947362	3.57877	0	0	0	3.99754	0	1.42973
DG(18:0/22:0)	0	0	0	0.654804	0	1.81176	0	1.17223	0.849483	2.22691	0	1.40144
DG(18:0/22:1)	0	0	0	0	0	0	0	2.62034	0	0	0	0
DG(18:0/22:2)	0	0	0	0.821628	0	0	0	0.538751	0	2.82417	0	0.781793
DG(18:0/22:4)	6.64793	6.52332	5.03326	1.46281	7.09248	8.49123	0	2.83548	1.91922	3.67536	0	1.37531
DG(18:0/22:5)	18.6677	0	0	0	9.5392	0	0	0	4.30708	0	0	0
DG(18:0/22:6)	26.4877	16.8342	0	0	0	23.1433	0	0	0	24.3803	0	0
DG(18:1/18:1)	43.6567	46.4511	9.44822	6.62502	19.8748	57.2197	17.2317	9.5575	63.3526	111.159	25.3264	22.0703
DG(18:1/18:2)	4.80499	6.55996	3.15624	1.1071	3.05248	10.7531	1.88109	2.12121	5.62854	16.2147	3.03351	2.72817
DG(18:1/18:3)	4.15347	0	6.29987	0	0.621901	4.04995	0	0	0	3.86009	0.857901	22.0079
DG(18:1/20:0)	5.34991	3.65326	5.20722	1.39845	4.85896	8.3469	3.95881	3.67177	3.04175	6.79735	2.0722	11.2834
DG(18:1/20:1)	2.61159	2.71162	3.25486	0.578315	2.40159	4.48836	0	0.554529	4.39142	8.17444	1.70493	1.87604
DG(18:1/20:2)	4.61906	4.39902	1.14838	0.709598	1.4546	4.28477	1.57963	1.06189	3.45996	8.94686	1.09569	1.86127
DG(18:1/20:3)	14.4601	9.04063	2.93752	1.06821	7.17171	14.0637	2.01304	1.84534	8.1563	19.2043	3.12514	2.07708
DG(18:1/20:4)	14.9539	31.5843	6.33406	1.92892	5.19337	38.2629	5.87501	4.06054	4.59941	23.049	5.21424	3.17602
DG(18:1/20:5)	1.57313	1.98242	4.14225	1.08081	0	4.2858	0.879433	1.04168	0	2.4011	0.565815	1.84545
DG(18:1/22:0)	0	0.762377	0	0.49795	0.727452	1.59013	0	0.880588	0	1.77882	0	2.10519
DG(18:1/22:1)	1.68537	1.03459	1.38364	0	0.239671	2.95052	0.797532	0	0.482831	2.16769	0.721326	3.07295
DG(18:1/22:2)	0.519706	1.53825	1.51503	1.03245	0.60178	3.12235	2.63857	0.663112	1.00713	3.60768	0.738545	0.43782
DG(18:1/22:4)	0	0	0	1.05106	3.2826	13.3393	0	1.42473	2.5558	0	0	1.27778
DG(18:1/22:5)	0	0	3.01454	1.18761	0.0732455	0	4.62854	2.63266	0	0	3.50764	1.54159
DG(18:1/22:6)	13.6392	19.7024	7.62916	1.26462	7.78397	20.5546	4.72507	3.24363	4.39682	23.3074	7.172	2.66439
DG(18:2/18:2)	1.96293	2.07017	0	0.762416	0.718182	4.63959	0	0.690908	1.06219	1.81336	0.993205	1.25442
DG(18:2/18:3)	0	1.04094	0	0	0.171446	0	0	0	0.298997	2.53699	0	0
DG(18:2/20:0)	0.900524	0.922483	2.16491	0.659321	1.12599	1.1282	1.15702	0.823565	0.36015	1.38874	1.23145	7.22359
DG(18:2/20:1)	0.7882	0.969437	0	0.450315	0.345028	0.831769	0	0.646006	0.601467	1.11489	0	0.442271
DG(18:2/20:2)	0	0	0	0.664797	0	0	0	0	0	0	1.33499	0.688186
DG(18:2/20:3)	0	0.867789	1.87104	0	0	1.37335	2.14528	0	0.469539	1.93113	0	0
DG(18:2/20:4)	1.33557	1.59021	0	0	1.03784	1.26712	0	0	0.439795	0	0	0
DG(18:2/20:5)	0	0.785037	0	0	0	1.96671	0	1.22521	0	1.24033	0	0.796426
DG(18:2/22:0)	0.294828	0	0.897164	0.41141	0	1.95398	0.826427	0.295894	0.476027	0	0.258656	0.423604
DG(18:2/22:1)	0.698845	0.394511	0	0.606075	0.199085	1.2534	0.861182	0	0.522499	0.680509	0	0
DG(18:2/22:2)	0	0.708918	0	0.205864	0	0.697334	0	0.235416	0.322155	0	0	0.246019
DG(18:2/22:4)	0.442094	1.2446	0	0	1.07257	0	1.18192	0.533283	0.222689	1.10059	0	0
DG(18:2/22:5)	0	0.81892	1.17955	0.410168	0.362689	2.10361	0	0.4383	0.360525	0.908459	0.417447	0.502795
DG(18:2/22:6)	0	1.2465	1.35187	0.445023	0	2.15342	1.52404	0.644911	0	2.45142	1.04245	0.693605
DG(18:3/18:3)	0	0.748824	0	0.338046	0.54347	2.23224	0	0.384243	0	1.34056	0	0.474333
DG(18:3/20:0)	0.72435	0	0	0.479916	0.7844	4.49943	0.948367	1.238	0.810842	0.426836	1.60407	2.93532
DG(18:3/20:1)	0.926026	0	0	0	0.21739	0.944647	1.61191	0.547276	0.175562	0	0	0.80729
DG(18:3/20:2)	0	0	0	0	0	0	0	0	0	0	0	0.620778
DG(18:3/20:3)	0.372964	0.480143	1.74325	0	0.249245	1.19655	1.70817	0	0	0.879013	0.570004	0
DG(18:3/20:4)	0	0.456728	0	0.640863	0	1.13443	0	0.589435	0	0.547549	0	0
DG(18:3/20:5)	0.260514	0.825016	0	0	0.46954	0.734265	0	0	0	0.44208	0	0
DG(18:3/22:0)	0	0	0	0	0.560339	0.916821	0	0.544007	0	0	0	0
DG(18:3/22:1)	0.524212	0.808449	0	1.0722	0	1.53491	0	0	0	0.647161	0	0
DG(18:3/22:2)	0	1.17973	0	0	0	1.44584	0	0	0.439471	1.56623	0	0
DG(18:3/22:4)	0	0	0	0	0	0	0	0	0	0	0	0
DG(18:3/22:6)	0	0	1.13677	0	0	0	0	0	0	0	0.743782	0
DG(20:0/20:0)	0	1.7778	0	0	0	2.04616	0	3.68388	2.90373	47.1273	20.8128	34.3493
DG(20:0/20:1)	1.13569	1.96473	0.577087	0.666256	0	3.70401	0.599131	1.70987	4.9086	34.0449	9.51728	7.10566
DG(20:0/20:2)	1.92271	0.8528	0	0.630434	0.838033	1.96823	0	2.60086	1.99842	8.45864	4.05089	4.29923
DG(20:0/20:3)	0.978511	1.16535	0	0.47761	1.23575	2.57398	0	1.46681	0.699819	12.0272	3.61662	1.4779
DG(20:0/20:4)	2.33155	1.67049	1.98685	0.706023	0.670898	2.63339	0	1.25644	1.11177	45.5024	15.1692	7.83459
DG(20:0/20:5)	0	3.45923	0	0	0.45212	2.4149	0	0	0.7076	15.0846	3.739	0
DG(20:0/22:0)	0.40078	0.718406	0	0	0	0.898838	0	0	0.371641	4.66413	0	1.19633
DG(20:0/22:1)	0	0.892532	1.08992	0	0	0	1.60845	0	0	11.5658	1.49221	5.31164
DG(20:0/22:2)	0	1.24814	2.18443	0.591676	0.606911	2.95168	2.01052	1.17657	2.67533	24.8711	10.7177	13.3696
DG(20:0/22:4)	1.65711	1.59963	1.04259	0.79862	0.690874	2.70823	0.725641	1.02287	1.51253	4.83553	1.7648	2.07115
DG(20:0/22:5)	2.84225	4.32877	2.77812	5.41376	2.58279	5.99865	0	5.5682	3.2242	21.4229	6.55971	11.5608
DG(20:0/22:6)	4.04505	3.64707	2.77511	1.92685	2.17649	4.83278	1.413	2.17211	6.62894	36.271	13.2984	9.45158
DG(20:1/20:1)	0.483417	0.728485	1.63113	0.225264	0.436489	1.04968	2.07857	0.307731	0.498478	1.01759	1.07904	0.643795
DG(20:1/20:2)	0	0.990859	0.979517	0.716958	0.755014	0.52793	0.172993	0.364409	0	1.9338	0.845544	0.486858
DG(20:1/20:3)	1.40716	1.02972	1.17424	0.394096	0.845576	1.57109	0.537063	0.359858	0.79473	1.53945	0.525607	0.750351
DG(20:1/20:4)	1.23389	1.81161	0	0	1.09373	3.3383	0	0	0.828778	2.52247	0	0
DG(20:1/20:5)	1.25227	0	0.694744	0	0	0	0	0	0	1.25689	1.1867	0
DG(20:1/22:0)	0	0.512628	1.00223	0.300057	0	0.544361	0.728156	0.328422	0	0.706506	0.857057	0.996183
DG(20:1/22:1)	0	0	0.984965	0	0	0	0	0	0.242918	1.51083	0.466535	0
DG(20:1/22:2)	0	0.651443	1.98328	0.217807	0	0	1.06072	0.403357	0	0.518919	1.07215	0.714579
DG(20:1/22:4)	0	0.385975	0	0	0	0.82262	0	0	0	1.21322	0	0.691562
DG(20:1/22:6)	3.35373	1.32705	0	0.527556	0	3.38523	0	1.25635	1.65534	3.34059	0	0.644786
DG(20:2/20:2)	0	0	0	0	0	0	0	0	0.69701	2.73592	3.27134	0
DG(20:2/20:3)	0	0.490133	0.414011	0	0.224315	0.879648	0.350398	0	0	1.67914	0.878025	0
DG(20:2/20:4)	0	0.94123	0	0	0	1.87492	0	0.405912	0	1.18563	0	0.578738
DG(20:2/20:5)	0	0.664588	0	0.612551	0	0.504091	0	0	0.386435	0.470016	0	0.516586
DG(20:2/22:0)	0	0	0.366704	0	0	0	0.668526	0	0	0.363253	0.259502	5.82814
DG(20:2/22:1)	0	0.169757	0.508664	0	0.461832	0.80622	0.345832	0	0.206891	0.375681	0.479666	0.514222
DG(20:2/22:2)	0	0.228462	0	0.355691	0.545027	0.806997	0	0.264127	0	0.632288	0	0.391588
DG(20:2/22:4)	0	0.612638	0.698888	0.429806	0	1.29608	0	0.553635	0	1.1034	0.485227	0.521279
DG(20:2/22:6)	0.200087	0.658068	0	0	0	1.38709	0.494069	0.678483	0.171556	1.09691	0.644972	0.617505
DG(20:3/20:3)	0	0.786537	0.83467	0	0.333253	1.0423	0	0	0.330266	0.932227	0.79094	0
DG(20:3/20:4)	0	1.72031	0	0	0	0.968384	0	0.42686	0.336635	1.15715	0.504594	0.488757
DG(20:3/20:5)	0.743648	0	1.23547	0	0	0.923942	1.31014	0	0.704386	1.2344	1.09023	0
DG(20:3/22:0)	0.877292	0.483515	1.10013	0.365278	0.192473	0.962229	0	0.403344	0.295123	0.488766	0.237728	0.481767
DG(20:3/22:1)	0.318576	0.273842	0	0	0.256278	0.588826	0	0	0.131385	0.545592	0	0
DG(20:3/22:2)	0	0.456689	0.970271	0.3908	0	0	0.668278	0.483993	0	0.769376	0.790181	0.523594
DG(20:3/22:4)	0.377618	0	0.875964	0.433564	0.292635	0	0.484476	0.522599	0.291045	0	0.251536	1.09958
DG(20:3/22:6)	1.4489	1.23931	0	0	0.412368	1.16571	0	0.455612	0	0	0	0.3404
DG(20:4/20:4)	0	2.68543	0	0.828535	0.362248	0	0	0.823361	0.706192	0	0	0.846267
DG(20:4/20:5)	0	0.440805	0	0.6321	0	0.742251	0	0.639628	0.61225	0.406425	0	1.18344
DG(20:4/22:0)	0.21625	0	0.246719	1.5075	0.756467	0.717617	0	1.62941	0.223579	0.746131	0.465141	1.42496
DG(20:4/22:1)	0	0.52873	0	0	0.416852	1.16892	0	0	0	0	0	0
DG(20:4/22:2)	0	0.985461	0.938189	0.379638	0	0	0.642863	0.506525	0	0	1.01677	0.614748
DG(20:4/22:4)	0	1.25108	2.9322	0.807855	0.147394	2.1847	0	1.22058	0.297459	0.838209	0.98407	1.1132
DG(20:4/22:6)	0.331209	1.48412	0.952014	1.02347	1.07718	1.18508	0	0	0.419852	0	0.687039	0
DG(20:5/20:5)	0	0	0	0.773348	0	0	0	0.392549	0	0	0	1.0483
DG(20:5/22:0)	0	0	0	0	0	1.35023	0	0	0	1.05489	0	0
DG(20:5/22:1)	0.358561	0	0	0.895258	0	0	0	0.873509	0	0	0	0
DG(20:5/22:2)	1.09117	0	0	0.546861	0.641722	0	0	0.529641	0	1.48995	0	0.54686
DG(20:5/22:4)	0	0	0	0	0	0	0	0	0	0	0	1.25599
DG(20:5/22:5)	0	0	1.06785	0	0	0	0	0	0	0	0	0
DG(20:5/22:6)	0	0	0	0	0	0.640304	0	0.941559	0	0.772277	0.7249	1.54519
DG(22:0/22:0)	0	0	0	0.259292	0	0	0	0.252801	0	0	0.338046	0.42361
DG(22:0/22:1)	0.761337	0.387822	0	0	0	0.209813	0	0.983992	0	0.911336	0	0
DG(22:0/22:2)	0	0.258372	0	0.24868	0	1.11244	0	0.386807	0.465717	1.09948	0	0.587722
DG(22:0/22:4)	0	0	0	1.07296	0	0	0	1.67578	0	0	0	1.69403
DG(22:0/22:6)	0.918306	0.610804	0	0.81994	0.0852049	0.529835	0	0.539015	0.266009	0.361391	0	1.25375
DG(22:1/22:1)	0	0	0	0	0	0	0	0	0	0	0	0
DG(22:1/22:2)	1.37479	1.73563	0	0	0.684556	2.64225	0	0	0.982242	1.10225	0	0
DG(22:1/22:4)	0	0	0	0	0	0	0	0	0	0	0	0
DG(22:1/22:6)	0	0	0	0.974267	0	0	0	0.995561	0	0	0	0.720786
DG(22:2/22:2)	0	0.467517	2.93158	0	0	0.623243	3.27644	0	0	0.764173	1.86208	0.782787
DG(22:2/22:4)	0.685297	0.596117	0	0	0.310963	0	0	0	0	0	0.432687	0
DG(22:2/22:6)	0.355723	0	0	0.644486	0.425491	0	0	0.544419	0.189284	0	0	0.631558
DG(22:4/22:4)	0	1.12735	0	1.19483	0	1.55127	0	1.23575	0	0.958861	0	1.16144
DG(22:4/22:6)	0	0.996696	0	0.933433	0	1.38099	0	2.09664	0	0.940651	0	1.51631
DG(22:6/22:6)	0	1.09438	0	0	0	2.30293	0	0	0.7099	0.955259	0	0
	3.98492	3.55054	1.85025	0.683304	2.05048	5.36481	1.16538	1.16321	3.12391	8.03754	2.2132	2.95797

## Sheet: LACCer
Components	si CTRL_1	si CTRL_2	si CTRL_3	si CTRL_4	si ATG5_1	si ATG5_2	si ATG5_3	si ATG5_4	CQ_1	CQ_2	CQ_3	CQ_4
Cer(d18:1/14:0)	11.4419	6.81142	9.56369	3.05928	17.4224	8.13175	11.2882	1.97206	19.2642	7.79732	8.90694	3.05883
Cer(d18:1/16:0)	3.65028	7.084	59.0548	8.15082	14.7959	14.879	28.3319	7.19615	54.7552	191.814	154.261	42.6431
Cer(d18:1/18:0)	0.468926	0.722115	5.43298	0.608631	1.30153	2.48695	2.48369	0.465465	2.10008	8.34125	14.7222	4.60732
Cer(d18:1/18:1)	0.233793	0.291858	2.05753	0.120704	0.352608	0.539572	1.58242	0.0821013	1.62285	5.72184	6.95145	0.538628
Cer(d18:1/20:0)	0.704366	1.78228	2.20175	0.27983	1.31728	1.06438	2.0988	0.388431	2.45381	5.24824	3.65889	1.23768
Cer(d18:1/22:0)	2.45806	2.61893	7.45225	0.801538	5.32109	5.01403	7.68013	1.15804	7.55381	33.6465	35.5833	7.05616
Cer(d18:1/24:0)	10.1324	4.78557	62.2226		20.8976	29.3182	67.9584		18.9846	47.1471	73.4248
Cer(d18:1/24:1)	12.2569	9.21215	55.9192		10.389	32.2355	90.9066		43.2184	70.9104	66.5633
Cer(d18:1/26:0)	0.574201	0.154715	1.48482		0.658287	1.05701	3.94797		2.41192	6.31547	4.66764
Cer(d18:1/26:1)	1.94789	0.744045	2.68411		1.6975	2.65204	7.92216		3.96413	12.0211	9.70811
Cer(d18:0/14:0)	0.0472434	0.0234186	0.0490472	0.0201723	0.056715	0.02509	0.029239	0.026901	0.0803772	0.0957279	0.274078	0.0813346
Cer(d18:0/16:0)	0.855337	0.228684	1.29037	0.199543	0.811985	0.497818	0.596004	0.338952	2.04086	3.08311	9.95851	1.90818
Cer(d18:0/18:0)	0.0609496	0.0216803	0.100784	0.023138	0.061662	0.0438218	0.0574379	0.0397173	0.166375	0.278033	0.718722	0.147698
Cer(d18:0/18:1)	0.0217674	0.0117354	0.0255011	0.00471468	0.0158234	0.0176595	0.0238254	0.0094608	0.0212739	0.0312131	0.0491813	0.0159794
Cer(d18:0/20:0)	0.0229438	0.0115285	0.0346328	0.0068383	0.0173703	0.0174173	0.0201014	0.00824788	0.114536	0.194978	0.456874	0.126508
Cer(d18:0/22:0)	0.0587646	0.0570128	0.0867263	0.0216155	0.0588008	0.0607702	0.0434623	0.0295787	0.266065	0.547415	1.06927	0.322034
Cer(d18:0/24:0)	0.154636	0.194127	0.132386		0.123751	0.165748	0.165256		0.31054	0.610926	0.661856
Cer(d18:0/24:1)	0.174962	0.21224	0.205281		0.18352	0.231325	0.153869		0.505681	1.03967	1.96818
Cer(d18:0/26:0)	0.00710449	0.00295399	0.0106294		0.00941376	0.00490369	0.00654246		0.0152905	0.0389167	0.0702617
Cer(d18:0/26:1)	0.0129184	0.0172143	0.0095495		0.0176539	0.0149931	0.0211858		0.0360258	0.105626	0.126294
HexCer(d18:1/14:0)	0.00631235	0.0020993	0.0474817	0.00757122	0.00357856	0.00246888	0.0504068	0.0115008	0.0197984	0.118527	0.324848	0.108705
HexCer(d18:1/16:0)	0.298458	0.144532	2.13135	0.388396	0.180763	0.148671	1.56836	0.592071	0.612288	1.96727	6.38089	2.15122
HexCer(d18:1/18:0)	0.0313442	0.0257661	0.286408	0.0388176	0.0156129	0.0222792	0.152709	0.044869	0.0691685	0.1883	0.8035	0.167695
HexCer(d18:1/18:1)	0.00312498	0.00226101	0.0159464	0.00322585	0.00178859	0.00213206	0.0143071	0.00376526	0.00434107	0.00992472	0.029104	0.00633014
HexCer(d18:1/20:0)	0.0175101	0.0142396	0.123959	0.0259914	0.00982767	0.0123379	0.0733931	0.028711	0.0339903	0.134546	0.296504	0.110706
HexCer(d18:1/22:0)	0.0629869	0.0526194	0.424608	0.142472	0.048179	0.0675873	0.341732	0.16932	0.274238	0.535713	1.61161	0.791501
HexCer(d18:1/24:0)	0.265143	0.10169	1.21065		0.157111	0.147745	1.12366		0.656828	1.34395	5.04769
HexCer(d18:1/24:1)	0.241904	0.17363	1.22092		0.169336	0.150974	0.994102		0.460087	1.50116	3.02038
HexCer(d18:1/26:0)	0	6.75435e-05	0.023494		0	0.000277937	0.0256316		0.020144	0.0369242	0.270885
HexCer(d18:1/26:1)	0.0112478	0.00778491	0.0768416		0.00967422	0.00521541	0.0689376		0.0959093	0.182878	0.447463
LacCer(d18:1/14:0)	0.012154	0.0111218	0.199358	0.02442	0	0.00865164	0.357937	0.0226281	0	0.0592503	0.460742	0.0455485
LacCer(d18:1/16:0)	0.428329	0.25865	9.4063	0.579121	0.268389	0.311584	10.209	0.941467	0.429423	1.38389	14.1526	1.10213
LacCer(d18:1/18:0)	0.0157654	0.0517317	0.39877	0.0116069	0.0146863	0.0493601	0.470379	0.0530182	0.0341274	0.0742028	0.644551	0.0458739
LacCer(d18:1/18:1)	0.00487437	0.0221793	0.064184	0.0146426	0.00713495	0.00561566	0.162247	0.0220222	0.020015	0.0326181	0.140857	0.0194487
LacCer(d18:1/20:0)	0.012898	0.0261489	0.153137	0.0123612	0.026024	0.0137547	0.192253	0.0195611	0.0243398	0.0355864	0.153492	0.00960776
LacCer(d18:1/22:0)	0.0209351	0.0311933	0.242458	0.0328076	0.00640958	0.00761197	0.436914	0.0509066	0.0482297	0.108867	0.380785	0.0516466
LacCer(d18:1/24:0)	0.187837	0.21732	1.07338		0.173768	0.177622	1.60565		0.270127	0.361645	1.05575
LacCer(d18:1/24:1)	0.0783231	0.123965	0.691199		0.0732531	0.0885281	0.623368		0.0894587	0.253496	0.443072
LacCer(d18:1/26:0)	0.0770668	0.134613	0.41993		0.141644	0.0870996	0.521338		0.243059	0.239183	0.470235
LacCer(d18:1/26:1)	0.0191431	0.0462379	0.10778		0.0275959	0.0218715	0.12131		0.0602851	0.0307605	0.131735
	1.17702	0.910888	5.70842	0.607427	1.92112	2.49473	6.11077	0.569789	4.0838	10.0897	10.7517	2.76475

## Sheet: SM
Components	si CTRL_1	si CTRL_2	si CTRL_3	si CTRL_4	si ATG5_1	si ATG5_2	si ATG5_3	si ATG5_4	CQ_1	CQ_2	CQ_3	CQ_4
SM(d18:1/14:0)	144.345	284.8	55.12	1.96669	143.759	587.228	106.634	3.33445	246.105	674.829	82.0607	2.95329
SM(d18:1/16:0)	1092.85	4573.88	338.309	41.2037	947.39	7246.7	432.703	61.1976	1924.39	6176.18	404.529	52.6049
SM(d18:1/16:1)	200.359	482.247	73.4136	3.52871	139.975	627.752	75.693	5.43933	242.948	615.937	56.957	3.66705
SM(d18:1/18:0)	100.658	464.786	45.8385	2.56983	75.0935	748.607	51.9591	3.25792	202.943	719.03	78.9237	4.41948
SM(d18:1/18:1)	45.1583	163.179	21.6364	0.991591	25.8174	208.155	19.8322	1.04074	77.8554	273.078	32.4122	1.33484
SM(d18:1/20:0)	31.4521	136.018	11.0924	0.819173	29.8425	242.335	15.2807	1.37276	70.401	250.493	21.9165	1.72179
SM(d18:1/20:1)	13.8987	55.8848	5.59905	0.359003	8.88771	68.5178	6.01237	0.430399	27.5455	97.4211	7.96046	0.57885
SM(d18:1/22:0)	127.867	510.876	54.1426	3.65681	117.528	843.04	72.8119	6.2575	331.36	1046.4	80.0779	7.69929
SM(d18:1/22:1)	67.4545	254.126	31.4264	2.13486	59.766	363.442	37.6829	3.34225	155.683	606.641	46.0444	3.76006
SM(d18:1/24:0)	245.395	933.095	72.0762		295.318	1351.03	120.878		631.837	1659.37	148.168
SM(d18:1/24:1)	773.475	2685.38	327.559		655.906	4265.05	399.2		1398.56	4793.21	385.196
SM(d18:1/26:0)	7.21561	10.3792	1.63318		6.85455	13.1713	2.60437		22.378	36.7007	3.90245
SM(d18:1/26:1)	51.8128	118.048	16.7476		60.4441	212.926	26.5613		163.61	399.112	34.5855
	223.227	820.977	81.1225	6.35893	197.429	1290.61	105.219	9.51921	422.74	1334.49	106.364	8.74884

## Sheet: CE
Components	si CTRL_1	si CTRL_2	si CTRL_3	si CTRL_4	si ATG5_1	si ATG5_2	si ATG5_3	si ATG5_4	CQ_1	CQ_2	CQ_3	CQ_4
CE(14:0)	14.3758	5.02878	0	3.43863	8.08032	0	489.062	6.52212	14.056	28.5604	0	21.7337
CE(14:1)	4.07785	7.59431	36.7768	6.75607	2.68795	9.74414	74.8439	12.095	27.7082	48.9764	121.484	33.9505
CE(16:0)	5.2718	12.2177	48.9134	2.86223	5.17333	0	161.176	12.8331	14.1367	276.216	323.811	60.458
CE(16:1)	5.29864	5.27094	0	4.3945	12.7619	11.1321	0	4.10234	21.4091	222.88	172.046	60.502
CE(16:2)	6.46456	6.2469	87.6101	5.4648	5.10483	10.457	118.66	7.0303	9.1496	46.4389	167.76	16.625
CE(18:0)	5.5818	4.63366	0	2.48179	2.33703	11.564	0	12.0336	0	233.785	510.253	63.7051
CE(18:1)	0	10.7554	221.169	20.6024	20.9532	18.4759	189.928	42.608	85.5345	1015.17	1409.3	200.982
CE(18:2)	9.22424	4.25681	0	3.96268	3.88984	6.55163	0	12.768	3.17713	359.985	1216.28	124.803
CE(18:3)	3.32355	3.49911	0	2.15465	1.28724	5.06192	0	14.3679	11.9033	118.729	283.592	49.3153
CE(20:0)	5.02097	4.83491	0	0	8.54159	16.5487	0	0	4.99302	222.794	935.66	198.171
CE(20:1)	2.34199	7.39168	69.4806	4.48021	1.74083	9.41455	112.94	18.8347	20.2582	179.103	887.311	95.008
CE(20:2)	2.68975	4.0786	86.1507	3.06212	0	4.61607	82.3722	26.8072	3.70037	49.0807	48.8293	50.8409
CE(20:3)	0	3.60707	0	4.15188	2.98809	10.0781	99.2727	18.0584	5.8288	93.4067	320.512	31.5565
CE(20:4)	3.36578	3.83142	94.1664	2.62899	4.61268	12.7538	58.5863	22.0504	13.1841	507.053	1466.29	153.813
CE(20:5)	0	5.46095	0	4.86039	4.04159	10.2898	0	8.48235	11.7191	188.882	313.193	54.1166
CE(22:0)	1.9868	2.47045	23.2759	0	2.17547	5.48074	278.139	7.45786	4.48665	54.3683	174.849	18.5034
CE(22:1)	0	3.18359	31.8957	2.10052	0	7.43415	93.6937	11.0098	4.26041	81.6328	247.852	107.147
CE(22:2)	2.33864	5.35751	0	5.87294	2.22954	3.46021	236.524	17.4058	8.71275	452.585	500.112	165.702
CE(22:3)	2.53309	2.43517	82.857	1.60119	2.58114	10.3346	128.023	8.53074	18.3932	140.025	458.797	44.0722
CE(22:4)	2.49624	6.64694	0	3.9149	0	5.49336	0	15.58	9.63149	36.2457	281.943	15.0447
CE(22:5)	8.36889	10.0281	96.585	35.8351	2.87593	29.7553	233.971	51.2817	10.3704	184.134	699.336	229.771
CE(22:6)	8.45489	8.4269	96.7654	15.5028	3.39588	18.1432	176.404	24.9852	32.0801	312.974	1324.38	138.754
CE(24:1)	6.20282	2.04462	36.9558		3.81709	6.18186	98.438		14.8654	59.8129	305.724
	4.32252	5.62181	44.0262	6.18767	4.40328	9.6944	114.436	16.1293	15.1982	213.602	529.1	87.9352

## Sheet: TG
Components	si CTRL_1	si CTRL_2	si CTRL_3	si CTRL_4	si ATG5_1	si ATG5_2	si ATG5_3	si ATG5_4	CQ_1	CQ_2	CQ_3	CQ_4
TG(48:0/FA16:0)	0.972916	0.189639	0.836158	0.445597	0.780924	0.275589	0.775661	0.431242	1.66397	2.58446	1.80055	0.744749
TG(48:1/FA16:0)	0.823939	0.191052	0.634024	0.4987	0.824314	0.286571	1.01816	0.5532	1.21095	2.25595	2.04577	0.855849
TG(48:1/FA16:1)	0.25826	0.0678598	0.18792	0.137137	0.230813	0.133361	0.288229	0.18562	0.502793	1.08554	0.621593	0.399393
TG(50:0/FA16:0)	0.712036	0.193766	0.686444	0.354611	0.879525	0.244725	0.641878	0.229186	0.872722	1.01087	0.819949	0.326929
TG(50:0/FA18:0)	0.328829	0.0879394	0.554088	0.235627	0.410251	0.220222	0.555725	0.157927	0.45838	0.61371	0.473828	0.248218
TG(50:1/FA16:0)	2.09876	1.09163	3.74721	1.76919	3.42321	1.96173	4.30987	2.07153	3.3665	7.2573	5.1051	2.8938
TG(50:1/FA18:1)	1.34279	0.650881	2.05032	0.993562	1.2864	1.16191	2.80236	1.4829	2.22286	4.53157	3.38492	1.54636
TG(50:2/FA16:0)	0.668469	0.271624	0.729989	0.438164	0.70045	0.801479	1.31376	0.896925	0.564934	3.24133	2.38843	0.899404
TG(50:2/FA18:2)	0.0815155	0.036397	0.0791224	0.0625565	0.114486	0	0.200403	0.124748	0.0808372	0.476266	0.320092	0.151054
TG(52:3/FA16:0)	0.305281	0.241442	0.348449	0.182439	0.570324	0.928711	0.87291	0.858387	0.328456	0.956219	0.57458	0.338043
TG(52:3/FA20:3)	0.11086	0.101169	0.0597631	0.0443485	0.15515	0.240477	0.195852	0.290019	0.0652207	0.296519	0.136635	0.114726
TG(52:4/FA16:0)	0.0687936	0.0774249	0.13984	0.0495926	0.110669	0.197262	0.141231	0.347844	0.0425218	0.31754	0.26544	0.116558
TG(52:4/FA20:4)	0.036503	0.0864603	0.106111	0.0699595	0.102675	0.256473	0.130604	0.336036	0.0235112	0.269285	0.244211	0.0881376
TG(52:5/FA16:0)	0.0288628	0.0275068	0.0524821	0.0182453	0.0234525	0.0757838	0.0554304	0.146296	0.0121642	0.0657716	0.115241	0.0594374
TG(52:5/FA20:5)	0	0.0181403	0.0453342	0	0	0.0228208	0.034042	0.048486	0	0.0559077	0.0511457	0.0285413
TG(54:4/FA16:0)	0.326405	0.367753	0.396038	0.172086	0.32409	1.95573	0.718249	1.06419	0.0474636	0.432358	0.1428	0.0736513
TG(54:4/FA22:4)	0.0495112	0.0708364	0.183477	0.0396924	0.113886	0.359067	0.11874	0.178704	0.0117614	0.102949	0.0923402	0.0205461
TG(54:5/FA16:0)	0.173252	0.395748	0.346626	0.141818	0.442788	1.10541	0.598018	0.779148	0.0323463	0.637218	0.205486	0.19464
TG(54:5/FA22:5)	0.207783	0.331654	0.312935	0.076971	0.325484	0.673801	0.303553	0.299739	0.0163226	0.251425	0.130072	0.0830186
TG(54:6/FA16:0)	0.096391	0.156956	0.21769	0.0618658	0.146212	0.449361	0.270832	0.416563	0.0428944	0.322904	0.157297	0.0792928
TG(54:6/FA22:6)	0.172121	0.253105	0.284904	0.159902	0.264264	0.768958	0.349342	0.438464	0.0307978	0.370356	0.254032	0.141528
TG(48:2/FA16:0)	0.0495055	0.0207122	0.0827382	0.0451459	0.0693804	0.038832	0.148035	0.0839483	0.156472	0.504805	0.238975	0.184726
TG(48:2/FA16:1)	0.140835	0.061319	0	0.176443	0.264531	0.128596	0.456095	0.176424	0.39619	1.08443	0.540882	0.489476
TG(50:1/FA16:1)	0.0848754	0.0665221	0.158803	0.121201	0.336171	0.174193	0.320574	0.137211	0.219126	0.358677	0.209405	0.173324
TG(50:1/FA18:0)	0.359621	0.0896878	0.26998	0.203145	0.222149	0.326773	0.528077	0.182058	0.453022	0.581671	0.42738	0.257638
TG(50:2/FA16:1)	0.648708	0.265969	0.794143	0.487549	0.835563	0.916838	1.77957	0.924163	1.37204	3.53174	1.61623	1.3746
TG(50:2/FA18:1)	1.00381	0.465681	1.28838	0.799752	2.20851	1.75377	3.49376	1.46125	1.63814	4.98785	2.4525	1.34087
TG(50:3/FA16:0)	0.0260571	0.0350111	0.0611677	0.0467528	0.0303712	0.0646147	0.147251	0.109646	0.0922021	0.392895	0.290103	0.127921
TG(50:3/FA16:1)	0.101806	0.0970934	0.178876	0.179458	0.250528	0.243991	0.358201	0.320475	0.419186	1.3461	0.686002	0.619307
TG(50:3/FA18:2)	0.0424117	0.0179155	0.0822145	0.0705981	0.145886	0.146176	0.130537	0.176812	0.102661	0.409008	0.272077	0.206461
TG(52:4/FA16:1)	0.0535298	0.0688576	0.126495	0.0703741	0.134485	0.291513	0.165949	0.342994	0.0670718	0.432572	0.367091	0.191358
TG(52:4/FA20:3)	0.0362284	0.0605064	0.0548782	0.0549146	0.0591962	0.252934	0.230419	0.31154	0.0286184	0.252121	0.162879	0.0954977
TG(52:5/FA16:1)	0.0201886	0.0217741	0.0360861	0.0251563	0.023406	0.0732744	0.046858	0.0836924	0.0216854	0.114448	0.0787467	0.0499934
TG(52:5/FA20:4)	0.0245841	0.0631928	0.0689127	0.0237793	0.0839755	0.282504	0.188179	0.319914	0.0374253	0.209391	0.287924	0.0796147
TG(52:6/FA16:0)	0.0110848	0.0132036	0	0	0.0291378	0.0344638	0.0923922	0.0259356	0.00543645	0.035753	0.0767087	0.0251874
TG(52:6/FA16:1)	0.00529347	0.0080972	0.0277768	0	0.00991621	0.0239862	0.0416907	0.034362	0	0.0498092	0.114874	0.0206446
TG(52:6/FA20:5)	0.00702733	0.00611731	0.0371475	0.015324	0	0.025613	0.0439201	0.0427882	0	0.0634423	0.0700118	0.0265081
TG(54:5/FA16:1)	0.0285616	0.130678	0.0573884	0.0419086	0.118871	0.447065	0.168255	0.419594	0.0132572	0.213836	0.17849	0.081226
TG(54:5/FA22:4)	0.0176379	0.105301	0.0948981	0.0147564	0.0496768	0.348658	0.234477	0.424638	0	0.0674168	0.0592205	0.0254994
TG(54:6/FA16:1)	0.0173064	0.0775888	0.112597	0.0369276	0.0677689	0.297728	0.162389	0.350598	0.0121782	0.170239	0.135413	0.072666
TG(54:6/FA22:5)	0.1265	0.187546	0.238789	0.0752536	0.212399	0.615967	0.340616	0.396632	0.00787244	0.171679	0.168283	0.0496318
TG(54:7/FA16:0)	0.0195838	0.00926543	0.0601306	0.0202733	0.0255705	0.0678993	0.0870716	0.076663	0.0179023	0.0777635	0.0970566	0.0342668
TG(54:7/FA16:1)	0.0178786	0.0354441	0.0276231	0.0105011	0.0350479	0.115053	0.12258	0.121646	0.00933491	0.101953	0.110136	0.045674
TG(54:7/FA22:6)	0.103291	0.18521	0.230067	0.10044	0.150005	0.534785	0.425863	0.503863	0.0463938	0.32028	0.231318	0.112768
TG(52:0/FA16:0)	0	0.0221449	0.143344	0.0968414	0	0.0314384	0	0.0533175	0	0.0819984	0	0.123011
TG(52:0/FA18:0)	0.186209	0.0367688	0.232891	0.12405	0.307622	0.153249	0.211431	0.0698164	0.0221332	0.110431	0.299762	0.0941036
TG(52:1/FA16:0)	1.39951	0.61568	1.70525	0.69705	1.83168	1.34542	2.51856	0.766441	1.01588	2.01028	1.37731	0.588696
TG(52:1/FA18:0)	1.4994	0.772819	1.74779	0.776444	2.6689	1.58857	2.15965	1.21256	0.930095	1.48605	1.53952	0.650122
TG(52:1/FA18:1)	1.03089	0.674128	1.3135	0.655604	2.38519	1.54565	1.72654	1.31379	0.9857	1.18451	1.18706	0.366078
TG(52:2/FA16:0)	2.11016	1.62514	3.01702	1.6374	3.5686	3.82227	5.20226	3.22263	1.7679	4.97357	3.39453	1.3381
TG(52:2/FA18:0)	0.319765	0.246949	0.501648	0.181956	0.556233	0.549569	0.848842	0.425719	0.171028	0.634003	0.53049	0.217665
TG(52:2/FA18:2)	0.0834201	0.063869	0	0.0427984	0.146901	0.132174	0.195351	0.175338	0.0585872	0.184171	0	0.0407393
TG(54:3/FA16:0)	0.135186	0.464118	0.600534	0.207191	0.559534	1.07916	1.18723	0.816109	0.141772	0.618504	0.37413	0.163436
TG(54:3/FA18:0)	0.184767	0.2466	0.247339	0.115513	0.276902	0.873395	0.558314	0.359832	0.0962345	0.32811	0.227656	0.099337
TG(54:3/FA20:3)	0.0728127	0.112227	0.119106	0.0558179	0.0515315	0.462338	0.136239	0.215649	0.0506843	0.19434	0.132594	0.0439505
TG(54:4/FA18:0)	0.0614999	0.110407	0.0661621	0.0236744	0.0725556	0.265918	0.105733	0.159139	0.0174066	0.11578	0.193174	0.0418289
TG(54:4/FA20:4)	0.0751701	0.20655	0.10729	0.0872499	0.137341	0.620028	0.249476	0.322729	0.0366757	0.197784	0.143993	0.0933202
TG(54:5/FA18:0)	0.00793787	0.0332601	0.0318884	0.0136988	0.0312362	0.135687	0.0738809	0.0676251	0.00779217	0.042114	0.115273	0.0296012
TG(54:5/FA20:5)	0	0.0151643	0.0354146	0.0223488	0.00721012	0.0607821	0.0239423	0.0234308	0	0.0142973	0.0409127	0
TG(56:4/FA16:0)	0.114015	0.264255	0.321414	0.0690089	0.27068	1.03312	0.483494	0.372584	0.0154158	0.167277	0.253278	0.0414307
TG(56:4/FA18:0)	0.206111	0.446	0.328641	0.151876	0.52156	1.8075	0.527034	0.469489	0.0448508	0.254021	0.150452	0.0901375
TG(56:4/FA22:4)	0.0273105	0.143965	0.174068	0.0246841	0.0971665	0.41357	0.0842637	0.224286	0.00691354	0.0307536	0.0423527	0.0327568
TG(56:5/FA16:0)	0.199697	0.574679	0.353273	0.132775	0.257182	1.50484	0.50973	1.04913	0	0.176586	0.0940075	0.0560198
TG(56:5/FA18:0)	0.169612	0.461215	0.165139	0.128783	0.253499	1.46364	0.327681	0.483437	0.0355484	0.160442	0.396346	0.0763574
TG(56:5/FA22:5)	0.113271	0.314838	0.143483	0.0848444	0.241704	1.29677	0.323711	0.431988	0.0204098	0.132557	0.0791049	0.0679426
TG(56:6/FA16:0)	0.24007	0.7443	0.470885	0.168058	0.366837	2.52746	0.639986	1.35659	0.0260927	0.328629	0.334942	0.10088
TG(56:6/FA18:0)	0.0490349	0.124166	0.0699206	0.0593982	0.0887922	0.52211	0.0909499	0.154564	0.00986754	0.0610066	0.0756996	0.0247277
TG(56:6/FA22:6)	0.172625	0.292825	0.250418	0.0897002	0.212578	0.914777	0.373287	0.319448	0.0178875	0.12097	0.259905	0.0366004
TG(52:2/FA18:1)	5.56919	3.72615	7.13181	3.11906	8.17222	8.36765	14.3237	6.74589	5.03496	11.0975	6.42097	3.4542
TG(52:3/FA18:1)	0.834828	0.774361	1.28955	0.909533	1.76048	3.38357	3.70307	2.2268	1.04739	4.43228	2.85038	1.48959
TG(52:3/FA18:2)	0.191788	0.284598	0.402664	0.207917	0.397597	0.661593	0.84558	0.702411	0.208794	1.21497	0.880991	0.278072
TG(54:4/FA18:1)	0.393465	0.750502	0.68681	0.277457	1.26633	2.82269	2.02083	2.03693	0.340366	1.20824	0.657312	0.319698
TG(54:4/FA20:3)	0.240349	0.495525	0.335728	0.164355	0.52948	1.66956	0.98281	1.24656	0.0802193	0.583404	0.494877	0.118232
TG(54:5/FA18:1)	0.0915888	0.144037	0.135629	0.0696848	0.195368	0.766485	0.359263	0.703429	0.034453	0.25053	0.175643	0.10149
TG(54:5/FA20:4)	0.153101	0.351329	0.206464	0.19076	0.22631	1.46165	0.655401	1.28852	0.0609855	0.64106	0.544473	0.21424
TG(54:6/FA18:1)	0.031302	0.0515853	0.0385007	0.0567319	0.0398774	0.275628	0.180543	0.176383	0.0039463	0.0741103	0.129347	0.0468848
TG(54:6/FA20:5)	0.0055384	0.0345925	0.0349231	0.0221494	0.0166551	0.14975	0.0771888	0.143036	0.00430448	0.11026	0.0673346	0.0946102
TG(56:5/FA18:1)	0.281822	1.01593	0.595002	0.26081	0.744044	4.19036	1.12053	2.57613	0.0971949	0.64451	0.449883	0.120975
TG(56:5/FA22:4)	0.151652	0.502921	0.422099	0.117136	0.348619	1.93443	0.735839	0.864256	0.0065917	0.176063	0.153902	0.081879
TG(56:6/FA18:1)	0.258227	1.19142	0.620598	0.142642	0.653046	3.41912	0.950266	1.6951	0.035289	0.48852	0.371844	0.111064
TG(56:6/FA22:5)	0.290735	1.60755	0.854699	0.233432	0.684834	4.1742	1.11655	1.67209	0.0463882	0.412435	0.379053	0.15087
TG(56:7/FA16:0)	0.020084	0.267758	0.150678	0.0743121	0.201171	0.842401	0.332352	0.511771	0.0225042	0.1987	0.136921	0.0543052
TG(56:7/FA18:1)	0.0709905	0.302708	0.25094	0.0977104	0.237484	1.08476	0.373101	0.680488	0.00678269	0.22957	0.249169	0.10919
TG(56:7/FA22:6)	0.352272	1.14195	0.8323	0.334932	0.6639	3.5433	1.29637	1.78724	0.116623	0.593455	0.603712	0.281939
TG(52:4/FA18:2)	0.0188321	0.0427871	0	0.067182	0.203573	0.167685	0.262281	0.235968	0.0955102	0.432297	0.248706	0.211461
TG(54:5/FA18:2)	0.0240814	0.0560057	0	0.0340442	0.0832166	0.169552	0	0.194101	0.0294542	0.115988	0.309518	0.0500919
TG(54:5/FA20:3)	0.0411481	0.11991	0.0635807	0.0398623	0.0883245	0.47068	0.291606	0.431	0.0334488	0.322304	0.128575	0.0870137
TG(54:6/FA18:2)	0.0132862	0.0438103	0	0.0571445	0.0313376	0.0363345	0	0.0775349	0	0.0494795	0	0.0281745
TG(54:6/FA20:4)	0.0439115	0.0759238	0.0718746	0.0383806	0.095211	0.377022	0.167714	0.400074	0.0137523	0.278299	0.280678	0.124769
TG(54:7/FA18:2)	0.0113195	0	0	0.0155753	0	0.047698	0	0.0369863	0	0.0247434	0	0
TG(54:7/FA20:5)	0.00348558	0.0116647	0.0216865	0.0154698	0	0.0513724	0.0261124	0.0347871	0	0.0376412	0.068038	0.0446008
TG(56:6/FA18:2)	0.0336959	0.0632346	0.0349084	0.0264627	0.0418261	0.298554	0.112056	0.291018	0.00590777	0.0606178	0.0410736	0.0563012
TG(56:6/FA22:4)	0.0363299	0.128603	0.0572142	0.0362796	0.0613569	0.605398	0.101802	0.272622	0.0188613	0.0635246	0.0667115	0.0635349
TG(56:7/FA18:2)	0.00683692	0.0513817	0.0375922	0.0126865	0.0487315	0.217987	0.0460392	0.143545	0.00653994	0.0483794	0.0726183	0.0306482
TG(56:7/FA22:5)	0.055843	0.243345	0.163687	0.0729483	0.208293	0.997259	0.254059	0.439462	0.0231973	0.173091	0.176474	0.0825168
TG(56:8/FA16:0)	0	0.00704107	0.0284841	0.0173857	0	0.030042	0.0375797	0.0574328	0.0089355	0.0184903	0.028344	0.0185721
TG(56:8/FA18:2)	0.0120218	0.0181047	0.0255716	0.00932567	0.00615876	0.0844187	0.0516945	0.0633752	0.00742497	0.0347262	0.0439139	0.0185248
TG(56:8/FA22:6)	0.103785	0.184533	0.244917	0.112278	0.178345	0.897627	0.326638	0.657523	0.0418175	0.292143	0.229192	0.159122
TG(56:6/FA20:3)	0.0173045	0.0724007	0.0272956	0.0280554	0.0386127	0.452826	0.164891	0.277257	0.0101565	0.0534666	0.0769732	0.0243385
TG(56:7/FA20:3)	0.00352517	0.0302198	0.0372438	0.0119904	0.00588959	0.15296	0.0500549	0.10675	0.00414368	0.027017	0.0680371	0.0326174
TG(56:7/FA20:4)	0.01238	0.0638317	0.0457328	0.016811	0.0348673	0.331729	0.0627511	0.334931	0.00598928	0.100819	0.0983625	0.0353419
TG(56:8/FA20:3)	0.00485638	0.00685543	0.012373	0.00545017	0.00724085	0.0419214	0.0153049	0.0346038	0.00513794	0.00817221	0.0400699	0
TG(56:8/FA20:5)	0.00117556	0.0114416	0	0.00924045	0.00852618	0.0305456	0	0.0261789	0.00797075	0.016375	0	0.016969
TG(58:7/FA16:0)	0	0.110157	0	0.0210854	0.0687075	0.400119	0	0.221947	0	0.0440368	0	0.0145207
TG(58:7/FA20:3)	0.0171556	0.104572	0.0480143	0.031726	0.0687685	0.518003	0.108931	0.448098	0.0110615	0.058877	0.0127247	0.0319552
TG(58:7/FA22:4)	0.0163655	0.0895165	0.0166352	0.0135582	0.0206645	0.516107	0.0767758	0.334727	0.0116622	0.0263809	0.0280348	0.00547272
TG(58:8/FA16:0)	0.00777906	0.0694967	0.0329018	0.0237845	0.0412822	0.224649	0.0425562	0.206069	0	0.0150515	0.0450081	0.0139231
TG(58:8/FA20:3)	0.00885559	0.106845	0.0619144	0.0249477	0.0299485	0.332772	0.0544348	0.392194	0.00388463	0.0336743	0.0935618	0.0255651
TG(58:8/FA22:5)	0.0264358	0.215549	0.0313842	0.0284134	0.0889264	0.774783	0.135239	0.423871	0.0069839	0.0370501	0.0839728	0.0340637
TG(58:9/FA16:0)	0.0033059	0.0108505	0	0.0443166	0.0112329	0.0809407	0	0.148121	0	0.0186856	0.0357205	0.0208814
TG(58:9/FA20:3)	0	0.0281062	0.0203589	0.00837136	0.0283225	0.13849	0.0379019	0.151601	0	0.0266188	0.0694693	0.00410417
TG(58:9/FA22:6)	0.0277899	0.131804	0.0932539	0.0527967	0.167438	0.652197	0.18569	0.565079	0.0217237	0.111752	0.103563	0.0521521
TG(56:8/FA20:4)	0.00272881	0.02257	0.0719327	0.0155196	0.0143013	0.117269	0.03843	0.205378	0	0.038894	0.0907658	0.0317676
TG(56:9/FA16:0)	0	0.0244694	0.0209155	0.0253911	0.00595575	0.0572471	0.0449622	0.035239	0	0.0411892	0	0.00653176
TG(56:9/FA20:4)	0	0.0204296	0.025619	0.00678078	0.0106827	0.0467883	0.0214133	0.035177	0.0104276	0.0150541	0.0480398	0.0117978
TG(56:9/FA20:5)	0	0.00450526	0	0.00777225	0.00329139	0.0174939	0	0.0525342	0	0.0160249	0.0517369	0.0414959
TG(58:8/FA20:4)	0.0159112	0.11796	0.0946266	0.0446348	0.0399499	0.51839	0.0795549	0.62381	0.0078275	0.0588055	0.0694266	0.0447974
TG(58:8/FA22:4)	0.0113602	0.0207095	0	0.0138947	0.0054424	0.144356	0.0377496	0.172132	0	0.0115204	0	0.0244335
TG(58:9/FA20:4)	0.0125744	0.074929	0.0657719	0.0257892	0.0314143	0.465633	0.0895746	0.463819	0.00411163	0.0686729	0.0710213	0.0520623
TG(58:9/FA22:5)	0.0159095	0.0335346	0.059929	0.0121427	0.0315389	0.228986	0.0293971	0.155847	0.0126694	0.018113	0.0433713	0.0180936
TG(58:10/FA16:0)	0.00172232	0.00651263	0.0654326	0.00981411	0.0328126	0.0181458	0.02975	0.0747681	0.00299775	0.0131861	0.111707	0.0197638
TG(58:10/FA20:4)	0.00839981	0.0434799	0.0330816	0.0187662	0.026348	0.185151	0.0369109	0.168419	0	0.0600176	0.0547696	0.0250442
TG(58:10/FA22:6)	0.0166211	0.0339437	0.0238306	0.0104289	0.0344039	0.287711	0.0506572	0.207461	0.00659516	0.0514589	0.105058	0.0259698
TG(58:9/FA20:5)	0.00121603	0.0144221	0	0.0683833	0	0.0726064	0.0252403	0.0776232	0.00448114	0.0220468	0.0149716	0.0288198
TG(58:9/FA22:4)	0.00462934	0.00684819	0	0.0076339	0.005605	0.0470368	0.0247834	0.0440951	0.00389556	0.0106965	0	0
TG(58:10/FA20:5)	0	0.0141887	0.0169586	0.0320889	0	0.0367194	0.0141014	0.0752022	0	0.028609	0.0256219	0.0389628
TG(58:10/FA22:5)	0	0.0143449	0	0.00782262	0.00849969	0.104971	0.0219976	0.037152	0.0038466	0.0222927	0	0.0156106
TG(58:11/FA16:0)	0.00542765	0.0218346	0.0442346	0.00662118	0.00613588	0.0610723	0	0.0450592	0	0.0203945	0	0.0072672
TG(58:11/FA20:5)	0.00192424	0.00474187	0.0161813	0.00829451	0	0.0365169	0.018116	0.023667	0.00356043	0.0112391	0.0270481	0.0116702
TG(58:11/FA22:6)	0.00932404	0.0179218	0.0170392	0.00994502	0.00265514	0.0736631	0.0217756	0.0712394	0.00576311	0.014111	0.0183397	0.010986
TG(60:8/FA16:0)	0.00751493	0.0454861	0.0284562	0.0189101	0.0282905	0.162858	0.0176782	0.123934	0	0.0110201	0.00958186	0.0176035
TG(60:8/FA22:4)	0.0161134	0.121423	0.0484347	0.0288068	0.0394796	0.577531	0.0864519	0.361982	0	0.0239952	0.0408243	0.0504112
TG(60:9/FA16:0)	0.000529096	0.0462531	0.0332196	0.0142768	0.0202883	0.199631	0.0288903	0.114661	0.000476172	0.0098628	0	0.00961881
TG(60:9/FA22:4)	0	0.0765052	0.0397413	0.0219122	0.035601	0.461013	0.0244592	0.320557	0	0.0253413	0.0107135	0.0147998
TG(60:9/FA22:5)	0.0219336	0.253784	0.0823661	0.0202613	0.0672206	1.14437	0.0763192	0.516043	0.00590313	0.0415018	0.0302675	0.0361744
TG(60:10/FA16:0)	0.00831484	0.0367409	0.0440191	0.0425793	0.0105233	0.206299	0.0385235	0.163474	0	0.0184943	0	0.0165035
TG(60:10/FA22:4)	0.00799833	0.0387501	0.0282201	0.0116342	0.0219821	0.190246	0	0.104178	0	0.00940318	0	0.00682642
TG(60:10/FA22:6)	0.0304029	0.231351	0.134443	0.0748769	0.105673	1.11353	0.223296	0.486721	0.0117861	0.0704188	0.0636093	0.0840571
TG(60:10/FA22:5)	0.034522	0.185501	0.0969244	0.0425733	0.0798565	0.813932	0.0533043	0.385717	0	0.0413116	0.0456007	0.0304183
TG(60:11/FA16:0)	0.00928315	0.0196204	0.0307736	0.0167646	0.0276672	0.162068	0.0533111	0.0726819	0.00365839	0.0304913	0.0281446	0.012688
TG(60:11/FA22:5)	0.00406322	0.0581862	0.0872831	0.0172567	0.0398141	0.289072	0.0803746	0.137821	0.00559374	0.0197081	0.0354281	0.0140157
TG(60:11/FA22:6)	0.0331918	0.159508	0.105973	0.0667813	0.0920383	0.629627	0.126985	0.497358	0.0138979	0.0913614	0.0750007	0.0426634
TG(60:12/FA16:0)	0.00497444	0.0104251	0.0149871	0.0099173	0.00397783	0.0649594	0.0286814	0.0352872	0.00339519	0.00617303	0.0449856	0
TG(60:12/FA22:6)	0.0113211	0.0618262	0.0640114	0.0194679	0.0468343	0.292024	0.0931559	0.264144	0	0.0560047	0.033773	0.0350817
TG(48:3/FA16:1)	0.0165113	0.00854654	0	0.0282686	0.036904	0	0	0.0277007	0.110467	0.164418	0.171196	0.0676234
TG(50:2/FA18:0)	0.0299614	0.018052	0.058326	0.0219506	0.0211955	0.0425046	0.0487223	0.0340151	0.0584746	0.101474	0.112373	0.0330666
TG(50:3/FA18:1)	0.0961504	0.0569907	0.102328	0.0852026	0.223614	0.140357	0.411801	0.175178	0.162595	0.752433	0.399525	0.281433
TG(52:5/FA20:3)	0.00915681	0.0107624	0.039993	0.0252507	0.02106	0.0281535	0.0221558	0.0491864	0.0124605	0.0484158	0.0570691	0.0275826
TG(52:6/FA20:4)	0	0.00946318	0.0127855	0.00773288	0.0123231	0.0204929	0.041604	0.0476005	0	0.0477135	0.0927883	0.0430083
TG(52:7/FA16:1)	0.00365989	0.00472136	0.0159733	0	0.00451661	0.0135305	0.0412084	0.0223301	0.0030626	0.0110425	0.0238144	0
TG(52:7/FA20:5)	0.00309808	0.00303533	0.0136546	0	0	0.00833178	0.0124886	0.00692794	0	0.0189312	0.017196	0.0102359
TG(54:6/FA22:4)	0	0.00460295	0.0153831	0.00517636	0.00337432	0.0407937	0.0347622	0.0560174	0.00246661	0.0131834	0.00535517	0.00419681
TG(54:7/FA22:5)	0.00883436	0.0214723	0.0415283	0.007098	0.015167	0.0717423	0.0341885	0.0511028	0	0.0278091	0.0779821	0.025395
TG(54:8/FA16:1)	0	0.00460692	0	0.0149841	0	0.0249927	0.0242111	0	0	0.0355696	0.071141	0.0313224
TG(54:8/FA22:6)	0.0124261	0.0166974	0	0.0165386	0.0169434	0.091267	0.0607461	0.0594412	0.0299648	0.0555812	0.0843872	0.034379
TG(52:1/FA16:1)	0.0415455	0.0199061	0	0.0326307	0.0635571	0.0556146	0	0.0206419	0	0.0550169	0	0.0164011
TG(52:2/FA16:1)	0.222127	0.251125	0.446449	0.18306	0.792701	0.77125	0.997655	0.211172	0.22448	0.932827	0.500994	0.276685
TG(52:3/FA16:1)	0.420939	0.390802	0.542562	0.36973	0.826349	1.38041	1.95493	0.8326	0.419705	2.01866	1.1323	0.655393
TG(52:3/FA18:0)	0.0301859	0.0399467	0.028914	0.0161136	0.0632205	0.0943323	0.0747922	0.0664243	0.0311353	0.0909996	0.0637727	0.038361
TG(54:4/FA16:1)	0.0873249	0.113662	0.127754	0.0653553	0.138112	0.402903	0.41458	0.196736	0.0710501	0.29953	0.113997	0.0718163
TG(54:6/FA18:0)	0	0.0133246	0.0412066	0	0	0.0281913	0.0436918	0.0322665	0	0.0143498	0.0307498	0
TG(56:5/FA16:1)	0.0203048	0.0522111	0.0427444	0.0174951	0.0480406	0.218475	0.192411	0.120855	0	0.0760169	0.357577	0.0207538
TG(56:6/FA16:1)	0.0398919	0.114975	0.0535469	0.049791	0.0823345	0.590646	0.19035	0.275517	0.00610249	0.0690193	0.10916	0.0375311
TG(56:7/FA16:1)	0.0597553	0.106615	0.11776	0.0263795	0.0574232	0.457793	0.164703	0.233132	0.0107789	0.0503219	0.095294	0.061358
TG(56:7/FA18:0)	0.00547208	0.014165	0.0534575	0.0143411	0.0152115	0.071724	0.032906	0.0331881	0	0.0240983	0	0.0417289
TG(52:4/FA18:1)	0.0445325	0.0595346	0.0856814	0.075325	0.187768	0.315045	0.298286	0.358729	0.0795653	0.383259	0.296305	0.213356
TG(54:7/FA18:1)	0.022047	0.0157895	0.0406007	0.0245613	0.0381215	0.0827839	0.0539282	0.0394258	0.00798737	0.0296844	0.0622127	0.0204957
TG(56:8/FA16:1)	0.00213736	0.0288372	0.0434233	0.0690538	0.0674152	0.183859	0.090696	0.0816215	0.0018863	0.0740171	0.0707362	0.170136
TG(56:8/FA18:1)	0.00941702	0.048935	0.0560977	0.0369024	0.0547131	0.186393	0.0719427	0.117425	0	0.0543546	0.110234	0.0194066
TG(52:5/FA18:2)	0.0113309	0.00971789	0.0396256	0.0168676	0.0124481	0.0185944	0.0497354	0.0381318	0.00370607	0.0419997	0.0909979	0.0210434
TG(54:6/FA20:3)	0.00491604	0.00840391	0.0349315	0.0217024	0.00902231	0.0505229	0.0369486	0.0396466	0.00967431	0.0361814	0	0.0224298
TG(54:7/FA20:4)	0	0.00510937	0.0154011	0.00906759	0.00371443	0.0389197	0.0794505	0.0487218	0.00968442	0.0384022	0.0571649	0.0241935
TG(54:8/FA18:2)	0	0.00338806	0	0.00437063	0	0.0083831	0.0329018	0.0133153	0	0.00694588	0.0382014	0.0155154
TG(54:8/FA20:5)	0	0	0	0.00505189	0	0.0109901	0	0.0112359	0	0.0120948	0	0.0132781
TG(56:7/FA22:4)	0	0.015265	0	0	0.0103937	0.0540602	0	0.0281511	0	0.01465	0	0
TG(56:8/FA22:5)	0	0.017941	0.0279341	0.00780785	0.012553	0.0846248	0.0347441	0.06029	0	0.0223986	0.0217121	0.0218678
TG(56:9/FA16:1)	0.0181963	0	0	0.0510366	0	0.0144265	0	0.0138584	0	0.00773603	0	0.0484242
TG(56:9/FA18:2)	0.00261561	0.00522401	0.0126438	0.00845737	0.0112619	0.0150026	0.0126077	0.0179854	0.00335382	0.0171856	0.0242426	0.0117841
TG(56:9/FA22:6)	0.00425421	0.0190447	0	0.0129327	0.0142854	0.10356	0	0.0611156	0.00456894	0.0511379	0.051701	0.0100385
TG(56:9/FA20:3)	0.00241696	0.00481247	0.00940636	0	0.00464042	0.0187926	0.0115229	0.00841658	0.00389743	0.00450899	0.0349833	0.0175507
TG(58:8/FA16:1)	0	0.0142114	0.0233252	0.0125713	0.00622552	0.140859	0.0547804	0.063625	0	0.0125181	0.0356166	0.0169509
TG(58:9/FA16:1)	0	0.0034521	0	0.0154254	0.00541651	0.045416	0.0347645	0.051846	0	0.00760915	0	0
TG(58:10/FA16:1)	0	0.00682634	0	0	0	0.0508287	0	0.0426255	0	0.0037532	0.0486065	0
TG(58:10/FA20:3)	0.00460546	0.00642484	0	0.0108001	0.00717215	0.0298232	0	0.0188649	0.00560392	0.010755	0	0
TG(58:11/FA16:1)	0	0.00374264	0.00882174	0.00934889	0	0.00908188	0.0371503	0.0147611	0	0.0146464	0.0422776	0.0252101
TG(58:11/FA20:4)	0.00198308	0.00859064	0.00430311	0.00927944	0	0.0450442	0.0235009	0.0380833	0.00290559	0.0140222	0.0254045	0.0160912
TG(58:10/FA22:4)	0	0.00529997	0	0	0	0.017991	0.012262	0.0149631	0.00220002	0.00251801	0	0
TG(58:11/FA22:5)	0.00210259	0.00631958	0.0127396	0	0.00345129	0.031763	0.0265172	0	0.00138312	0.00781349	0.0196593	0
TG(58:12/FA16:1)	0	0.00460405	0.0183107	0.00451118	0	0.0150744	0.0173388	0.0201628	0	0.00782562	0.076524	0.00824157
TG(58:12/FA20:5)	0	0	0	0.00565377	0	0.00405932	0.0127518	0.0143849	0	0	0.0193757	0.00637538
TG(58:12/FA22:6)	0	0.00999145	0.0123459	0	0.0068103	0.0370491	0.0133533	0.0216528	0	0.00879808	0.0190276	0.0110354
TG(60:9/FA16:1)	0	0.00925236	0	0.00459988	0	0.0466463	0	0.0385504	0	0.00359525	0.0607648	0.012821
TG(60:10/FA16:1)	0	0.0122596	0.0207247	0	0.00519105	0.0586065	0.0122795	0.0364262	0	0.00972886	0.0237585	0
TG(60:11/FA16:1)	0.00622409	0.0128337	0	0	0.00400668	0.063375	0	0.0389482	0.0011632	0.00776126	0	0.0157553
TG(60:11/FA22:4)	0.00387214	0.00679346	0	0	0	0.0317839	0.018029	0.0251771	0	0.00552705	0.0436334	0.00533317
TG(60:12/FA16:1)	0.00363676	0.00864468	0.0138753	0.0112413	0	0.0341489	0.0334628	0.027135	0	0.00385282	0.0280784	0.00699277
TG(60:12/FA22:5)	0.00216876	0.0177554	0.0145783	0.0125843	0.00375034	0.0764857	0.00657613	0.0402049	0	0.0249692	0.0360818	0.0106241
TG(60:13/FA16:1)	0	0.00262557	0.0215133	0.00473508	0.00247247	0.00705539	0.0260461	0.0177131	0.00150877	0.00762547	0	0.00998625
TG(60:13/FA22:6)	0.0181723	0.0170715	0.03095	0.0137949	0.0165416	0.0591759	0.0101862	0.054765	0	0.0130175	0.0222773	0
TG(54:0/FA18:0)	0.075795	0	0	0.0174032	0	0.028987	0.0791784	0.0348335	0	0	0	0
TG(54:1/FA18:0)	0	0.201935	0.529554	0.267651	0.564019	0.566757	0.85163	0.251304	0.0606605	0.214574	0.289432	0.135855
TG(54:1/FA18:1)	0.206298	0.12147	0.0661303	0.0695406	0.368355	0.151987	0.226165	0.046825	0.041008	0.171482	0.0664045	0.0623885
TG(54:2/FA18:0)	1.1936	1.06184	1.52292	0.568147	2.37363	3.12365	3.63825	0.847687	0.569344	1.47924	0.973925	0.376409
TG(54:2/FA18:2)	0	0.0101441	0.0569075	0.0280323	0.0376189	0.0374807	0.102465	0.0482915	0	0.0231405	0.0227444	0.0198157
TG(56:3/FA18:0)	0.167333	0.234708	0.268987	0.141523	0.487015	0.644474	0.52676	0.204868	0.0534997	0.257161	0.136036	0.100727
TG(56:3/FA20:3)	0.00827525	0.0471715	0.038832	0.0204471	0.0722987	0.114263	0.0475227	0.015651	0	0.0485374	0.0281068	0.0151455
TG(56:4/FA20:4)	0.0139702	0.0996396	0.0991569	0.0488659	0.045194	0.319032	0.113692	0.0443374	0	0.034934	0.0479981	0.0380771
TG(56:5/FA20:5)	0	0.0078598	0.0197746	0.0245124	0	0.0194566	0.0245058	0.0270351	0	0.0110547	0	0.0241341
TG(58:4/FA18:0)	0.0242554	0.204801	0.0769829	0.0413429	0.0756065	0.533206	0.322429	0.132062	0	0.0651179	0.096391	0.0170818
TG(58:4/FA22:4)	0.00899465	0.0258082	0.0108014	0.0124457	0.048821	0.0412637	0.0396955	0.0471586	0.00139426	0.0128347	0.0312588	0.0125618
TG(58:5/FA18:0)	0.114707	0.269795	0.176553	0.078536	0.370049	1.17591	0.285713	0.459809	0	0.0543112	0	0.0582041
TG(58:5/FA22:5)	0.0401708	0.0415373	0.09081	0.0287844	0.104424	0.1926	0.141053	0.060675	0	0.0432495	0	0.0130501
TG(58:6/FA18:0)	0.161696	0.638267	0.182893	0.0908866	0.500779	2.10187	0.411777	0.472532	0.00979433	0.088557	0	0
TG(58:6/FA22:6)	0.0361637	0.0543036	0.0493946	0.0265831	0.0650698	0.155585	0.0479683	0.0431265	0.00969063	0.036119	0.0311004	0.0374575
TG(54:2/FA18:1)	2.73497	1.61085	3.01652	1.12812	4.23449	5.1652	6.15839	2.02368	1.41767	3.14001	1.55069	0.637817
TG(54:3/FA18:1)	2.97077	4.19953	5.1941	1.9233	3.98904	11.8471	12.4722	5.94072	2.34018	6.97432	2.98074	2.22037
TG(54:3/FA18:2)	0.123176	0.190744	0.112092	0.0664973	0.267979	0.555386	0.430494	0.215678	0.0966	0.302604	0.158674	0.113895
TG(56:4/FA18:1)	0.338705	1.03487	0.790716	0.31429	1.0298	3.78063	2.31574	1.0779	0.186932	0.801628	0.44378	0.171383
TG(56:4/FA20:3)	0.0986399	0.334058	0.292455	0.118324	0.342869	1.40405	0.511139	0.560411	0.0778922	0.313294	0.093721	0.101515
TG(56:5/FA20:4)	0.17057	0.61301	0.493433	0.249827	0.66837	1.76002	0.456702	0.780068	0.0360418	0.246533	0.153258	0.117748
TG(56:6/FA20:5)	0.0160931	0.0209494	0.019925	0.0224686	0.0454476	0.127617	0.0514522	0.0877871	0.00916999	0.0221333	0.022257	0.0283566
TG(58:5/FA18:1)	0.157808	0.568085	0.412771	0.0989131	0.506575	2.06866	1.12278	0.685522	0.014137	0.183709	0.090271	0.0311062
TG(58:5/FA22:4)	0.0834353	0.287901	0.17058	0.0716079	0.262518	1.17711	0.508374	0.285855	0	0.0500342	0.0302878	0.0314315
TG(58:6/FA18:1)	0.194462	0.843984	0.446315	0.174312	0.593912	4.22411	0.831935	1.68434	0.023623	0.225245	0.168061	0.0930162
TG(58:6/FA22:5)	0.242772	1.01994	0.299207	0.124384	0.70717	2.75789	0.496545	0.818548	0.0107077	0.146253	0.0571787	0.0385377
TG(58:7/FA18:0)	0.0372526	0.173865	0.156386	0.0258921	0.163821	0.750101	0.14733	0.255349	0	0.0489358	0.0561841	0.0262406
TG(58:7/FA18:1)	0.225704	1.36661	0.485047	0.121794	0.56597	5.08077	0.697931	1.7895	0.0184889	0.245187	0.216926	0.0722829
TG(58:7/FA22:6)	0.184043	0.702399	0.463236	0.165136	0.598232	3.57594	0.621514	0.605818	0.0560949	0.16044	0.198354	0.11642
TG(54:4/FA18:2)	0.16594	0.193091	0.264683	0.153244	0.4473	0.910403	0.646054	0.697695	0.102703	0.643661	0.455613	0.252233
TG(56:5/FA18:2)	0.0249238	0.0687118	0.0763842	0.0106035	0.0662235	0.315734	0.143385	0.118027	0.00582793	0.0726131	0.0382952	0.0628435
TG(56:5/FA20:3)	0.140886	0.455478	0.251951	0.139654	0.51362	2.10404	0.851213	1.05315	0.0563223	0.375138	0.174191	0.133017
TG(56:6/FA20:4)	0.0986517	0.337514	0.190487	0.145593	0.302444	1.66255	0.514014	1.08937	0.0168182	0.273775	0.253806	0.170598
TG(56:7/FA20:5)	0.00936353	0.0282783	0.0198449	0.044994	0.0308045	0.163346	0.0491677	0.105219	0	0.0401657	0.0521585	0.0376631
TG(58:6/FA18:2)	0.00918798	0.0499678	0.0448257	0.00326361	0.0299105	0.23824	0.0558662	0.0769367	0.00557108	0.0218448	0.094164	0.00723958
TG(58:6/FA22:4)	0.0945743	0.560475	0.185324	0.0765991	0.310746	1.89638	0.540939	0.842842	0.0168358	0.0949342	0.103431	0.0532272
TG(58:7/FA18:2)	0.0194116	0.0713681	0.0485051	0	0.0320525	0.293241	0.0900095	0.158581	0	0.0220663	0.0208354	0
TG(58:7/FA22:5)	0.177722	1.30248	0.45915	0.138535	0.364239	4.36035	0.835387	1.24307	0.0253386	0.186472	0.102878	0.0954502
TG(58:8/FA18:0)	0.00451937	0.0137113	0.0243954	0.0076393	0.0078599	0.0610213	0.0230544	0.0468863	0.00571321	0.00881979	0.0165061	0.0149106
TG(58:8/FA18:2)	0.014142	0.0642568	0.0505072	0.0138188	0.0210865	0.279773	0.0511889	0.203314	0.00329562	0.0259332	0	0.0196124
TG(58:8/FA22:6)	0.180148	1.02552	0.534567	0.256278	0.439832	4.16193	0.874405	1.61075	0.0224211	0.408109	0.250776	0.193576
TG(58:6/FA20:3)	0.0144799	0.139574	0.0656506	0.0247411	0.0583827	0.649431	0.0766331	0.164329	0.00256487	0.0485599	0.0287152	0.0203576
TG(58:7/FA20:4)	0.0168677	0.108022	0.0632855	0.0285019	0.0622698	0.691709	0.110994	0.210623	0.00580636	0.0449294	0.0487295	0.0226054
TG(58:8/FA20:5)	0.00241551	0.0137476	0	0.0263411	0.00513739	0.0594021	0.0248425	0.0509978	0	0.014191	0.0297615	0.021329
TG(60:7/FA18:0)	0.0108554	0.0952672	0.0643654	0.0122589	0.0567651	0.389635	0.0471205	0.0658055	0.00309056	0.0129812	0	0.0167883
TG(60:7/FA20:3)	0.00552295	0.0750556	0.0332363	0.0155664	0.0130056	0.283265	0.0486133	0.0670632	0	0.0236701	0.189918	0.00746983
TG(60:7/FA22:4)	0.00998119	0.114889	0.0504845	0.0283165	0.0267952	0.531513	0.0522595	0.168868	0	0.015458	0	0.00534306
TG(60:8/FA18:0)	0.00861338	0.0681172	0.0640867	0.0149949	0.0298839	0.272986	0.0599031	0.10247	0	0.0153815	0.0189767	0.0190916
TG(60:8/FA20:3)	0	0.104885	0.0284746	0.020142	0.0426205	0.546586	0.0746541	0.279005	0	0.0208589	0.205431	0.0207154
TG(60:8/FA22:5)	0.0263328	0.208526	0.097347	0.0523343	0.108798	1.12067	0.200827	0.328422	0.000639006	0.0482625	0.0334799	0.013925
TG(60:9/FA18:0)	0.00316974	0.0514478	0.0562698	0.00866477	0.024776	0.221364	0.0434753	0.0323731	0	0.00975977	0.00453972	0
TG(60:9/FA20:3)	0.0139271	0.109299	0.0206734	0.0193425	0.020452	0.452142	0.0571966	0.2231	0	0.0217339	0	0.0259036
TG(60:9/FA22:6)	0.0174135	0.257248	0.11756	0.0193427	0.132891	0.926079	0.188632	0.238957	0.0101873	0.0589018	0.0362256	0.0204105
TG(58:9/FA18:0)	0	0	0	0.0150979	0	0.00961492	0.0305659	0.0138709	0	0.00740747	0.0553541	0.0114525
TG(60:8/FA20:4)	0.0113072	0.0954968	0.0487844	0.0164915	0.034297	0.329028	0.0300876	0.161484	0.00490745	0.0186703	0.0740151	0.0236684
TG(60:9/FA20:4)	0.0208721	0.155033	0.0887513	0.0399093	0.0454929	0.550242	0.112023	0.375293	0.00833446	0.0313646	0.0532605	0.02112
TG(60:10/FA18:0)	0.00651591	0.0204131	0.0368732	0.00674776	0.00510773	0.0450005	0	0.0239965	0	0.0115488	0.0777394	0.00525198
TG(60:10/FA20:4)	0.0192237	0.100183	0.0327263	0.0181289	0.0305105	0.545836	0.0704665	0.326485	0.0128397	0.0255927	0.0399229	0.0438368
TG(58:10/FA18:0)	0.0026663	0.0241645	0.00700204	0.00463107	0.00675699	0.0578119	0.0287931	0.0349501	0	0.0153082	0.0120861	0.0132653
TG(60:9/FA20:5)	0	0.00686968	0.0378663	0.0122093	0	0.0458379	0.0182224	0.0557357	0	0.00458026	0.0244128	0.0192328
TG(60:10/FA20:5)	0.00416692	0.00612969	0.0103156	0.0227507	0	0.0527965	0.0226623	0.089991	0	0.00804932	0.0313424	0.0376251
TG(60:11/FA18:0)	0	0	0.0188753	0	0	0.0203979	0.0322288	0	0	0	0	0
TG(60:11/FA20:5)	0.00314335	0.0115227	0	0.0368943	0	0.0331133	0.0170209	0.0764303	0	0.0119363	0.0179636	0.0595113
TG(62:8/FA18:0)	0	0.0349625	0	0	0.00980984	0.133065	0.0176675	0.032938	0	0.00323062	0	0
TG(62:8/FA22:4)	0	0.0632604	0.0336493	0.010873	0	0.303366	0.0218761	0.0863658	0	0.00545153	0.023126	0.0118975
TG(62:9/FA18:0)	0.00500817	0.0527209	0.0159137	0.012142	0.0217551	0.294828	0.0460608	0.0782754	0	0.00312077	0	0.00629339
TG(62:9/FA22:4)	0.00607186	0.0784743	0.022587	0.0125951	0.0401356	0.490724	0.0637671	0.246358	0	0.00714012	0	0.0105023
TG(62:9/FA22:5)	0.0101604	0.123077	0.045988	0.0105702	0.02328	0.551086	0.0856669	0.127925	0	0.00987782	0.0140557	0.0175046
TG(62:10/FA18:0)	0.00598504	0.0659657	0.0108397	0.00265362	0.00944122	0.189646	0.0418189	0.0379788	0	0.00570844	0.02432	0.00896757
TG(62:10/FA22:4)	0.00848232	0.104607	0.0373842	0.0205459	0.0249445	0.452288	0.0460406	0.188807	0	0.0121818	0.0166756	0.0162069
TG(62:10/FA22:6)	0.0145463	0.148181	0	0.0195487	0.0633688	0.529827	0.0980224	0.176353	0.00639379	0.00426463	0.0316089	0.00957949
TG(62:10/FA22:5)	0.0159273	0.214977	0.0608327	0.0105944	0.0905208	0.924566	0.065569	0.2895	0.00132646	0.0127887	0.0334489	0
TG(62:11/FA18:0)	0	0.0229786	0.00993988	0.0129786	0.00862832	0.0991829	0.0363814	0.0140858	0	0	0.0231851	0
TG(62:11/FA22:5)	0.0118486	0.150633	0.0342164	0.0250782	0.0351103	0.888982	0.0643483	0.280511	0.00873497	0.0223068	0.0276076	0.0221248
TG(62:11/FA22:6)	0.0135358	0.129343	0.0431024	0.0425578	0.04948	1.04246	0.0542432	0.429692	0.00445998	0.0373965	0.0399322	0.0273625
TG(62:12/FA18:0)	0.000860682	0.00657028	0	0.00648656	0	0.0217617	0.0117637	0.016517	0	0.00703097	0.0276001	0.00809576
TG(62:12/FA22:6)	0.0401719	0.177877	0.0685263	0.0322873	0.133026	1.1854	0.102256	0.23318	0.00641032	0.0326229	0.0328331	0.0253833
TG(58:8/FA18:1)	0.0408529	0.439376	0.20608	0.0968059	0.243499	1.60928	0.394741	0.628765	0.00562101	0.148981	0.115121	0.0620318
TG(58:9/FA18:1)	0	0.00967717	0.0270125	0.0213794	0	0.0477144	0.032475	0.152379	0.0065498	0.0146477	0.0385067	0.0050002
TG(58:9/FA18:2)	0.00606821	0.018503	0.0274615	0.00956096	0.00639513	0.11107	0.0398173	0.102826	0.00405527	0.0171937	0.048719	0.02485
TG(60:8/FA18:1)	0.0182423	0.172084	0.0738557	0.0271954	0.0790592	0.780759	0.120684	0.333456	0.00249556	0.0547634	0.0595086	0.017517
TG(60:9/FA18:1)	0.00975482	0.0759736	0.0325157	0.0173932	0.0176314	0.328206	0.0849446	0.266802	0	0.0216245	0.0471705	0.0144593
TG(60:10/FA18:1)	0	0.028562	0.0432225	0.0390943	0	0.139613	0.0250169	0.115632	0	0.0083244	0.0236245	0.0132805
TG(60:10/FA20:3)	0.00531308	0.0414611	0.0473877	0.00979735	0.00855766	0.195106	0.0213201	0.116295	0	0.0252019	0.0292834	0.0107143
TG(58:10/FA18:1)	0.0375475	0.0576601	0.0953074	0.0142584	0.0499933	0.130379	0.0566534	0.0526882	0.010796	0.036355	0	0.0222912
TG(60:11/FA18:1)	0.0181719	0.0252592	0.0132209	0.0106071	0.0237722	0	0.0609623	0.0291598	0.00197993	0.0204979	0.015622	0.00721721
TG(60:11/FA20:4)	0.00407524	0.0390158	0.0134166	0.0113924	0.0176933	0.137029	0.0432052	0.158696	0.00655732	0.0171448	0.0380522	0.0222237
TG(58:11/FA18:1)	0.0268027	0.0983535	0.070455	0.0187234	0.0428812	0.303754	0.0998524	0.0781219	0.0142513	0.0319115	0.0554258	0.0143002
TG(60:12/FA18:1)	0.0127121	0.0307173	0.0318125	0.00964052	0.0172652	0.151863	0.0610948	0.0361354	0	0.00918605	0.0161806	0.00694574
TG(60:12/FA20:5)	0	0.00715777	0	0.0109128	0.00916594	0.020375	0.0192422	0.0625692	0	0.00729392	0	0.0265981
TG(62:9/FA18:1)	0.0100361	0.0482459	0	0.00902373	0.00930867	0.254125	0	0.0794989	0	0.015372	0	0.00751796
TG(62:10/FA18:1)	0.00663755	0.0365164	0	0.0160449	0.0152982	0.243908	0.0312523	0.159154	0	0.00975587	0.0285691	0.0116268
TG(62:11/FA18:1)	0.009627	0.0600396	0.0303692	0	0.0146124	0.286138	0.0639768	0.0783938	0.00152991	0.00931764	0.0117775	0
TG(62:11/FA22:4)	0.00574894	0.0385263	0	0.00846297	0.00972652	0.202645	0	0.126644	0	0.00654106	0	0.00811102
TG(62:12/FA18:1)	0.00639928	0.0420892	0.0290405	0.0109578	0.0276501	0.16858	0.0408159	0.0575147	0.00210289	0.00888025	0.011203	0.00796988
TG(62:12/FA22:5)	0.0124301	0.0752051	0.0227046	0.00460622	0.012777	0.199253	0.0521931	0.127365	0	0.0143906	0.0673161	0.0256727
TG(62:13/FA18:1)	0	0.0185875	0.0166524	0	0	0.0173551	0.016075	0.0218538	0	0.00648448	0.0260903	0
TG(62:13/FA22:6)	0.0231426	0.0848034	0.0293762	0.0407071	0.0168442	0.436783	0.0264997	0.184886	0	0.035745	0.0701947	0.0225424
TG(58:10/FA18:2)	0.00383747	0.00380923	0.0212622	0.010234	0.00401361	0.0051889	0	0.0307938	0.00690025	0.00586541	0	0.00940627
TG(60:9/FA18:2)	0.00343259	0.0128029	0.0127933	0.00537897	0.00433305	0.0599126	0.0165236	0.036236	0	0.0106461	0.0267494	0.00807458
TG(60:10/FA18:2)	0.00558769	0.00885166	0.0375564	0	0	0.0241338	0.0104475	0.0330082	0.00296119	0.00297832	0.011558	0.0172197
TG(60:11/FA18:2)	0	0.00317873	0	0	0	0.00827555	0	0.0150827	0	0.00546887	0	0
TG(60:11/FA20:3)	0	0.00452959	0	0	0	0.0210954	0.0105677	0.0182796	0	0	0.0218237	0.0117847
TG(58:11/FA18:2)	0	0	0	0.00999276	0.0109658	0.0154816	0	0.0308732	0	0	0	0.0135864
TG(60:12/FA18:2)	0	0.0036461	0.0179319	0	0.00465652	0.0136856	0.00931568	0.00983076	0	0.0104472	0.0238572	0
TG(60:12/FA20:4)	0	0.00301369	0.0062245	0.00808779	0.00959114	0.0126262	0.034292	0.0245724	0	0.006295	0.0350416	0.00684245
TG(58:12/FA18:2)	0.00467822	0.0103736	0.0128271	0	0.00630587	0.0241222	0.0650197	0.00972893	0.00149944	0.0155323	0.0239799	0.0105879
TG(60:13/FA18:2)	0	0.00626731	0.0136119	0	0.00376081	0.0107202	0.0135904	0	0.00238564	0	0.022814	0
TG(60:13/FA20:5)	0	0	0.0328801	0.0083903	0	0.00629337	0.00558356	0.0163822	0	0.00805254	0.0222989	0.0060002
TG(62:10/FA18:2)	0.00278654	0.00526857	0.00899286	0	0.00844256	0.0269364	0	0.00524873	0.00186149	0.00713545	0.0249013	0
TG(62:11/FA18:2)	0.00241272	0.00821532	0.0126167	0	0.000247274	0.0178868	0.00817018	0.013735	0.00227723	0.00863739	0.0232034	0.0036361
TG(62:12/FA18:2)	0	0.0111973	0.0207245	0.0066478	0.00785602	0.0288458	0	0.00793045	0.00684674	0	0	0.0154878
TG(62:12/FA22:4)	0.00148263	0.00437876	0.00604231	0.00390005	0.00125578	0.00594071	0.0190066	0.0303464	0.00285441	0.00455978	0.0217627	0
TG(62:13/FA18:2)	0	0.0040138	0.0030724	0.00637663	0.00651175	0.0174765	0.0297197	0.00984277	0.000995393	0.00327324	0.0175367	0.00446199
TG(62:13/FA22:5)	0.00123477	0.00121406	0	0.00660079	0	0.032454	0	0.0427859	0.00182178	0.0191815	0	0
TG(62:14/FA18:2)	0.00852009	0	0	0	0	0.0182401	0	0	0	0	0	0
TG(62:14/FA22:6)	0	0	0.0419849	0.0112904	0	0.136325	0	0.03732	0	0.0171854	0	0.00861951
TG(62:10/FA20:3)	0.00178713	0.0132743	0	0	0.00374816	0.0453325	0	0.0276809	0	0.0032215	0.0286308	0
TG(62:11/FA20:3)	0	0.00899794	0	0.00426357	0.00198544	0.0502167	0.0202288	0.0511608	0	0.00956637	0	0.00688925
TG(62:12/FA20:3)	0.00106268	0.00565443	0.0164424	0.00463943	0	0.0346348	0.0107598	0.0148118	0	0.00290921	0.0163159	0.00790521
TG(60:12/FA20:3)	0	0.00349442	0.03124	0.00979556	0	0.0344334	0	0.00933373	0	0.00623723	0	0.00499253
TG(62:11/FA20:4)	0.00182845	0.0101173	0.0236681	0.0065959	0.00671673	0.0479635	0.00908389	0.0650441	0.000477659	0.00541047	0.00857534	0
TG(62:12/FA20:4)	0	0.0170358	0	0.00440035	0	0.0542177	0	0.0606695	0	0.0338828	0.0313122	0.00828377
TG(62:13/FA20:3)	0	0.00381948	0.0190349	0	0.00622409	0.0156085	0.0172105	0.0111537	0	0.006872	0.0183382	0
TG(62:13/FA20:4)	0.00301089	0.0103788	0.0162169	0	0.0047879	0.0350642	0.0154945	0.0771779	0	0.00829864	0.0196927	0
TG(60:13/FA20:3)	0	0.00975834	0.0255359	0	0.00287203	0.0402208	0.0137305	0	0	0.00569123	0.0243965	0
TG(62:12/FA20:5)	0.00170471	0	0	0	0	0.0107192	0	0.00903417	0	0.010155	0	0.0208496
TG(62:13/FA20:5)	0	0.00274311	0.0341599	0.00874421	0	0.00886559	0	0.00887826	0.00605538	0.00414828	0.0185326	0.00821246
TG(62:14/FA20:3)	0.00298477	0.00422185	0.0246084	0	0	0.00954704	0.0106239	0.0117396	0.00121725	0.00778607	0	0.00542498
TG(62:14/FA20:5)	0	0.00450721	0.0282873	0.00230502	0	0.00619042	0.00954636	0.0174274	0	0.00683983	0.0161647	0.00425338
TG(64:11/FA20:3)	0.000926488	0.00463241	0.00655044	0.00428253	0.00391516	0.0156045	0.0256327	0.0246531	0.00590646	0.00546306	0.00503533	0.00765266
TG(64:11/FA22:4)	0	0.0108529	0	0	0.00670025	0.0536713	0	0.0459636	0.00324989	0	0	0
TG(64:12/FA20:3)	0	0.00509214	0.00279463	0.00412312	0	0.0221895	0.015762	0.0119004	0.00264849	0.00321043	0.00652827	0
TG(64:12/FA22:4)	0	0.00263744	0.0114084	0.0129173	0	0.0270445	0.00579978	0.0197635	0	0	0.00692555	0
TG(64:12/FA22:5)	0	0.0206926	0.0221153	0.00771515	0.00799645	0.0711261	0	0.0387698	0	0.0121129	0	0.00595296
TG(64:13/FA20:3)	0	0.00428058	0	0.00440044	0.00250419	0.0268717	0.0264791	0.020318	0.00797716	0	0	0
TG(64:13/FA22:4)	0	0.00509547	0	0.00338663	0.00434147	0.00986455	0	0.034373	0	0.00455198	0	0.00795589
TG(64:13/FA22:6)	0	0.0163949	0.0143905	0.00364794	0	0.140427	0.00815658	0.0662015	0	0.0113529	0.0192685	0.0124307
TG(64:13/FA22:5)	0.00700166	0.00737076	0.0217485	0.00532837	0.0056638	0.0599809	0.0142525	0.0454675	0.00103422	0	0	0.00805031
TG(64:14/FA20:3)	0	0.00614718	0	0.0116513	0	0.0160845	0.00786093	0.00930735	0	0.00246741	0.0205938	0
TG(64:14/FA22:5)	0.00360189	0.0271674	0.0139235	0	0.00380185	0.120061	0.0170324	0.0356957	0	0.00813837	0.0310372	0
TG(64:14/FA22:6)	0.00519573	0.0270911	0.0280444	0.00694965	0.0124541	0.0788941	0.023648	0.0643913	0.00732657	0.00666111	0.025346	0
TG(64:15/FA20:3)	0.00398687	0.00197247	0.0133301	0.00452066	0	0.0153664	0.0169018	0	0	0.00732717	0.0111336	0
TG(64:15/FA22:6)	0.00974419	0.0231313	0.0262729	0.00382637	0	0.1145	0.0341715	0.026822	0	0.00670111	0.0311753	0
TG(60:13/FA20:4)	0.00685659	0.0140949	0.0226848	0.00536715	0.00477308	0.0440357	0.0226346	0.00453818	0.0044833	0.00769892	0.0156875	0
TG(62:14/FA20:4)	0	0.00551358	0.0282719	0.00491759	0	0.026378	0.0228241	0.00966736	0	0.0164492	0.00827492	0.00517361
TG(60:14/FA20:4)	0.00518732	0.00863115	0	0.0107955	0	0.0474257	0	0.0177627	0	0	0	0
TG(60:14/FA20:5)	0.00347141	0.00559458	0	0.00921894	0.00631668	0.00760081	0	0.0110743	0.00212705	0.0405559	0	0.0140532
TG(62:13/FA22:4)	0	0.0138388	0	0.00418425	0.00422085	0.0389322	0.0415391	0.0143161	0	0.0155805	0	0.00781851
TG(62:14/FA22:5)	0.00685594	0.0270369	0.0283364	0.00424105	0.0127375	0.0902244	0.0406501	0.0142867	0	0.539268	0	0.00745299
TG(62:15/FA20:4)	0	0.00796653	0	0.00681513	0.00365283	0.0243467	0	0.0114839	0	0.00636692	0.0145583	0
TG(62:15/FA20:5)	0	0	0	0.00406726	0	0	0	0.00663454	0	0	0.0326833	0.00585644
TG(62:15/FA22:6)	0.00264597	0.0210778	0.014922	0.0148049	0.0171938	0.0578815	0.0151191	0.0292848	0	0.0135762	0.0299956	0.00896706
TG(64:12/FA20:4)	0	0.00539293	0.0201677	0.00432654	0	0.0236331	0	0.0240995	0	0.00914011	0	0.00448794
TG(64:13/FA20:4)	0	0.00813501	0.0162434	0.00641983	0	0.0275512	0.007356	0.0141283	0	0.00214526	0	0
TG(64:14/FA20:4)	0	0.00838379	0.0136335	0.00446786	0	0.0279873	0.0281652	0.032054	0	0	0.0244897	0.00707402
TG(64:14/FA22:4)	0	0.0045131	0.0168214	0	0.00368282	0.0421019	0.0554865	0.0421852	0	0.00795907	0.0143796	0
TG(64:15/FA20:4)	0.000505333	0.0069366	0.0156946	0.00533483	0.00033416	0.0263061	0	0.0125416	0.00271362	0.00746712	0	0.00688995
TG(64:15/FA22:5)	0	0.00903369	0.0128429	0.0116096	0.00255742	0.0456276	0.0160062	0.0306663	0	0.0056756	0.0163188	0.0117696
TG(64:16/FA20:4)	0.00173338	0.00217435	0.0182558	0.00685073	0.0060349	0.0218398	0.00821397	0.0138073	0.000860283	0.00391958	0.0139246	0
TG(64:16/FA22:6)	0.00274652	0.0132013	0.0375925	0.0119726	0.0125932	0.0623439	0.0223035	0.0264771	0.00657775	0.0158881	0.0395929	0.00846243
TG(62:14/FA22:4)	0	0.0129417	0	0.00555585	0.00360669	0.0309298	0.00806669	0.0142752	0	0.0135764	0.0434919	0.00659563
TG(62:15/FA22:5)	0.00181629	0.0193048	0.0267979	0.00632104	0.00456679	0.0993573	0.018374	0.0197519	0.00117437	0.0125425	0.0277079	0.00790712
TG(62:16/FA20:5)	0	0.00168992	0.0239608	0.00413422	0	0.00729339	0	0.00912223	0	0.00327666	0	0.00907085
TG(62:16/FA22:6)	0	0.0242017	0	0.020486	0	0.114705	0	0.0193751	0	0.00999493	0	0.0136366
TG(64:13/FA20:5)	0.000838191	0.00186081	0	0	0.00296023	0.00249486	0.00404063	0.0282711	0.00330883	0.00114969	0.0083221	0
TG(64:14/FA20:5)	0	0.00144724	0	0.00770189	0	0.00464966	0	0.00614918	0	0.00380952	0	0
TG(64:15/FA20:5)	0.00261282	0.00201328	0	0.00650839	0.00151652	0.00355217	0	0.0108635	0	0.00621568	0.0859641	0
TG(64:15/FA22:4)	0	0.00539651	0.00959774	0	0	0.0207776	0.0472036	0.0251327	0	0.00341011	0.019019	0.0159124
TG(64:16/FA20:5)	0	0	0.0128378	0	0	0.0072183	0	0.00894779	0	0.00203891	0.0114627	0.00532872
TG(64:16/FA22:5)	0	0.00780275	0.013536	0	0	0.0297364	0.0267125	0.00846949	0	0.0037414	0.0135222	0.00756601
TG(64:17/FA20:5)	0	0.00144195	0.00990637	0	0.00159988	0.00443166	0.00659108	0	0.00135531	0.00327286	0.028636	0
TG(64:17/FA22:6)	0.00159642	0.00632299	0	0.00456687	0.00565106	0.0342855	0	0.0148248	0.00464074	0.0065946	0	0.0029803
TG(66:17/FA22:5)	0	0.00920515	0	0	0	0.035898	0.0185279	0.0203057	0	0.00666291	0.0125024	0
TG(66:17/FA22:6)	0.00197275	0.0103429	0	0	0.00110041	0.0535041	0.0308329	0.0205293	0.000701779	0.00381328	0	0
TG(66:18/FA22:6)	0	0.00355875	0.0158173	0.00440179	0	0.0290039	0	0.00890457	0	0.00162575	0	0
	0.113586	0.157953	0.181094	0.0854115	0.204914	0.533514	0.335443	0.297379	0.0976672	0.28735	0.20012	0.101909

## Sheet: PI
Components	si CTRL_1	si CTRL_2	si CTRL_3	si CTRL_4	si ATG5_1	si ATG5_2	si ATG5_3	si ATG5_4	CQ_1	CQ_2	CQ_3	CQ_4
PI(14:0/14:0)	0.012299	0.00761561	0.0161173	0.0869626	0.0118289	0.00959938	0.00804778	0.134449	0.00731948	0.0141453	0.0166664	0.0603908
PI(14:0/14:1)	0.00137306	0.0113	0.00755803	0.0922016	0.00223728	0.0167321	0.00309942	0.0904078	0.00140858	0.0123683	0.0054025	0
PI(14:0/16:0)	0.150791	0.375098	0.19429	0.0489066	0.200395	0.388407	0.398134	0.0563589	0.207769	0.729018	0.482651	0.154833
PI(14:0/16:1)	0.0568363	0.0945702	0.0508369	0	0.094805	0.174375	0.057252	0	0.265159	0.316869	0.1138	0
PI(14:0/18:0)	2.27384	8.17437	5.2049	0	2.70062	15.1609	8.76818	1.61432	1.95113	14.309	9.10921	1.27484
PI(14:0/18:1)	0.610987	1.35658	0.815496	0.178871	0.788059	1.62338	1.3947	0.647046	4.24774	5.67078	2.29857	2.64449
PI(14:0/18:2)	0.114909	0.118915	0.02828	0	0.0740129	0.1446	0.0537941	0	0.291281	0.348415	0.123735	0.210342
PI(14:0/18:3)	0.00155124	0.00636321	0.00892487	0	0.0061816	0.00850971	0.00781681	0.0416371	0.00629531	0.0113275	0.00723647	0
PI(14:0/20:0)	0.00422699	0.048422	0.020853	0	0.0125761	0.0487171	0.023417	0	0.0331525	0.0682872	0.0373258	0.0673387
PI(14:0/20:1)	0.0258354	0.114114	0.0648694	0.0477256	0.0307865	0.219112	0.116578	0.0865599	0.0508547	0.19868	0.10912	0.0765735
PI(14:0/20:2)	0.0282468	0.0441255	0.0426585	0	0.0337383	0.0623363	0.0718971	0.0559087	0.0938911	0.187479	0.0982256	0.0797046
PI(14:0/20:3)	0.0191155	0.0859618	0.0425256	0.0727576	0.0543266	0.108946	0.0733691	0.106542	0.0970637	0.174963	0.0995248	0.145335
PI(14:0/20:4)	0.061926	0.0909294	0.047616	0.105175	0.0525573	0.126897	0.0598222	0.139612	0.0604635	0.14783	0.0588807	0.140209
PI(14:0/20:5)	0.00551362	0.00893456	0.00391471	0	0.00933018	0.0101021	0.00434081	0.146372	0	0.0113647	0.00490328	0.0350512
PI(14:0/22:0)	0.00762409	0.0278304	0.0172316	0	0.00527577	0.0363319	0.0106287	0.0441544	0.0117999	0.0401914	0.0153813	0.0526885
PI(14:0/22:1)	0.0151815	0.0172955	0.02151	0.0389692	0.00558546	0.0497734	0.0383689	0.0541839	0.00330887	0.0749043	0.0243555	0.0291349
PI(14:0/22:2)	0.0089379	0.00875919	0.00668811	0.031164	0.00715988	0.0322156	0.0158262	0	0.00995229	0.0229057	0.01343	0.0285894
PI(14:0/22:4)	0.0130481	0.0149172	0.0152935	0.0324811	0.00927613	0.025151	0.0192739	0.0795192	0.0175675	0.014912	0.0124781	0.0458715
PI(14:0/22:6)	0.010296	0.00632762	0.00188699	0	0.00889484	0.00797322	0.00732754	0	0.0120553	0.00715726	0.00808125	0
PI(14:1/14:1)	0.00915184	0.00988131	0.00656848	0	0.00074241	0.0110148	0.00394576	0	0.0029318	0.0115296	0.00555459	0
PI(14:1/16:0)	0.0708355	0.204386	0.415617	0	0.292388	0.637947	0.702254	0	0.260283	0.745826	0.703632	0.22583
PI(14:1/16:1)	0.0175785	0.104783	0.0400475	0.0255364	0.0109766	0.15823	0.0290716	0.043292	0.0547136	0.0832386	0.019015	0.0766878
PI(14:1/18:0)	4.40384	16.2292	11.7694	3.33602	4.88172	27.7651	18.1642	6.51337	6.47475	28.1076	18.9673	6.05337
PI(14:1/18:1)	0.531149	1.47294	0.687877	0.178684	0.514541	2.00947	1.50915	0.228708	2.37853	5.28246	2.33914	1.55717
PI(14:1/18:2)	0.0173334	0.132276	0.0469643	0	0.012817	0.126672	0.0479948	0.0547908	0.0638269	0.0706886	0.0351358	0.0790945
PI(14:1/18:3)	0.00347117	0.0219011	0.0051973	0	0.00382486	0.00724083	0.00579043	0	0.00770094	0.0158659	0.00913972	0.0415893
PI(14:1/20:0)	0.0273243	0.0683258	0.0621197	0.0446099	0.0195822	0.143756	0.0938618	0.0649226	0.00841675	0.109062	0.100562	0.0798529
PI(14:1/20:1)	0.0180136	0.167872	0.121758	0.0762376	0.0430424	0.265578	0.233738	0.0947829	0.0682236	0.350154	0.240172	0.0761834
PI(14:1/20:2)	0.00695939	0.0621966	0.0410019	0	0.011026	0.0709854	0.0544998	0.0669844	0.0705664	0.168962	0.0979902	0.0205107
PI(14:1/20:3)	0.0326844	0.0170921	0.0183691	0.0825525	0.025613	0.0426241	0.0127802	0	0.0407986	0.10728	0.026468	0.0647823
PI(14:1/20:4)	0.00831154	0.0417732	0.0156787	0.0318873	0.0166459	0.0293111	0.018252	0.0950114	0.0314376	0.0489391	0.0238863	0.0693111
PI(14:1/20:5)	0.00444675	0.00756108	0	0	0.00560135	0.00594104	0.00723474	0	0.0078473	0.0169054	0.009147	0.040134
PI(14:1/22:0)	0.0169114	0.0486455	0.0278089	0.13431	0.0171734	0.121055	0.0380457	0.210806	0.0124355	0.137169	0.0540192	0.406646
PI(14:1/22:1)	0.00974213	0.107409	0.0645472	0.0535138	0.0323439	0.217951	0.113275	0.127193	0.00435555	0.164267	0.11893	0.162508
PI(14:1/22:2)	0.0038762	0.0272019	0.0286963	0.0315586	0.0249117	0.0508057	0.0409602	0.0884105	0.0102703	0.0411842	0.0439944	0.0195155
PI(14:1/22:4)	0.00528121	0.0138667	0.00655532	0	0.00665818	0.00946539	0.00926613	0.0680355	0.00825234	0.0132748	0.0114743	0.07174
PI(14:1/22:6)	0.00686272	0.0116705	0.00580788	0	0	0.00388725	0.0047182	0.0563575	0.0026234	0.00803197	0.00815864	0.0415097
PI(16:0/16:0)	0.948323	0.0613309	0.430412	1.07019	1.04745	0.21486	0.57229	2.27038	6.12802	5.68326	2.09931	5.81762
PI(16:0/16:1)	1.02018	0.322537	0.491274	1.10136	1.27863	0.585644	0.720004	1.53352	8.81139	9.93991	3.5765	10.0107
PI(16:0/18:0)	2.23194	1.38428	0.977708	1.11298	4.18117	1.71323	1.5725	4.74518	5.66507	5.64303	1.90138	6.46301
PI(16:0/18:1)	13.8526	4.1157	9.1781	22.2803	12.5871	6.31801	11.5484	35.5797	51.9919	90.3931	27.4462	76.2017
PI(16:0/18:2)	1.11767	0.537124	0.839118	1.79077	0.973545	0.847068	0.909425	3.37033	5.73982	8.54057	3.16768	7.03197
PI(16:0/18:3)	0.0337572	0.0175832	0.0314225	0.135202	0.0339031	0.0203189	0.0436234	0.284228	0.451419	0.503861	0.224071	0.535815
PI(16:0/20:0)	0.0225611	0.0153645	0.0106465	0.0372821	0.0327943	0.00887322	0.0133571	0	0.0362346	0.0393128	0.0218021	0.0899804
PI(16:0/20:1)	0.285803	0.0969166	0.196097	0.338093	0.28489	0.121037	0.245349	0.500935	1.10679	1.91858	0.539848	1.55733
PI(16:0/20:2)	1.32186	0.401821	1.23599	2.6492	1.05347	0.392695	1.18913	1.20871	4.45394	8.91561	2.96111	7.30778
PI(16:0/20:3)	3.27221	2.09561	3.59523	7.9751	2.53284	2.18916	3.78117	6.15046	8.88991	16.9907	8.19837	18.1249
PI(16:0/20:4)	0	4.55247	6.62785	11.9342	0	5.2789	5.38242	30.3816	0	14.5163	9.13992	12.9921
PI(16:0/20:5)	0.0224713	0.0295628	0.032627	0.0572855	0.02986	0.0372644	0.0287358	0.204457	0.104167	0.195167	0.102201	0.62312
PI(16:0/22:0)	0.00727911	0	0.00770099	0.130467	0.00183685	0.00802866	0.0110445	0.139024	0.0235782	0.0483774	0.00960991	0.133388
PI(16:0/22:1)	0.0326033	0.0134116	0.0109894	0.221535	0.0433985	0.0123957	0.0210671	0.0956271	0.0941285	0.16639	0.0547308	0.253347
PI(16:0/22:2)	0.0834049	0.0342338	0.0830273	0.139762	0.0752334	0.036238	0.0939552	0.129229	0.194609	0.493614	0.180571	0.39806
PI(16:0/22:4)	1.00757	0.899044	1.13227	2.09625	0.86788	1.23058	0.968685	6.24373	0.785371	1.7528	1.33428	2.68061
PI(16:0/22:6)	0.213506	0.068108	0.155044	1.03826	0.153781	0.11892	0.122888	1.34033	0.249355	0.417473	0.303235	1.13035
PI(16:1/16:1)	0.133176	0.0861711	0.103795	0.18595	0.187059	0.0896921	0.152936	0.209658	1.48523	1.89706	0.688364	1.5594
PI(16:1/18:0)	6.58501	1.75096	2.87693	5.91237	10.4677	3.9385	6.15147	15.8378	31.0923	46.3526	12.4952	41.6413
PI(16:1/18:1)	8.25467	3.80975	5.15656	11.8595	9.2241	6.56737	9.58335	17.7068	56.66	114.898	41.1881	82.5209
PI(16:1/18:2)	0.185541	0.102614	0.161953	0.387067	0.274673	0.215656	0.284172	0.494081	2.18247	3.00467	1.37569	2.23032
PI(16:1/18:3)	0.0122168	0.00740395	0.00554713	0.0893661	0.0107949	0.0146254	0.00725555	0.0877979	0.0495519	0.0887897	0.0410998	0.137434
PI(16:1/20:0)	0.0318333	0.0152881	0.0155322	0	0.0386081	0.016027	0.0158157	0	0.0766494	0.130246	0.0251848	0.0575825
PI(16:1/20:1)	0.244961	0.127694	0.185337	0.413429	0.360986	0.250743	0.345411	0.37557	1.09389	2.66002	0.785957	1.44021
PI(16:1/20:2)	0.237218	0.181812	0.245999	0.310726	0.294254	0.275804	0.462635	0.313055	1.41342	3.15376	1.08552	1.52081
PI(16:1/20:3)	0.275058	0.490694	0.317605	0.47114	0.269041	0.579107	0.415012	0.404932	0.704776	1.43431	0.80409	1.50755
PI(16:1/20:4)	0.414425	0.994647	0.515037	0.553553	0.436263	1.42958	0.54506	1.64751	0.500182	1.06843	0.684565	1.49305
PI(16:1/20:5)	0.0148465	0.0191413	0.0112391	0.0466772	0.00791182	0.0273263	0.0134921	0.100794	0.00841604	0.0217945	0.0181516	0.160834
PI(16:1/22:0)	0.0152345	0.0251612	0.0079659	0.0494913	0.0144236	0.0394323	0.00676642	0.0755521	0.00597336	0.0213565	0.0104584	0.140484
PI(16:1/22:1)	0.0087448	0.0121222	0.0104455	0	0.0180279	0.0207071	0.0126399	0.0330375	0.0213938	0.06844	0.0209527	0.0745066
PI(16:1/22:2)	0.00522911	0.0171962	0.0158162	0.0474396	0.009115	0.0252432	0.0290201	0	0.0153508	0.0376742	0.030126	0.0380474
PI(16:1/22:4)	0.089165	0.0649854	0.0985584	0.108144	0.0767859	0.0763056	0.0836598	0.379788	0.0703434	0.0918211	0.121483	0.103062
PI(16:1/22:6)	0.0242465	0.0107992	0.019134	0.0844829	0.00999607	0.0204327	0.0169168	0.0508204	0.0213993	0.0187376	0.0328853	0.0643731
PI(18:0/18:0)	3.45746	0.4838	1.79683	1.47976	4.13357	1.28576	3.39564	3.7603	11.0858	17.6487	4.58573	12.2174
PI(18:0/18:1)	35.9108	13.6698	21.3471	58.5009	44.9521	22.835	43.6408	118.678	96.67	180.66	52.6317	199.916
PI(18:0/18:2)	6.71897	4.38857	5.38314	12.7028	7.62765	6.53758	7.76646	36.2148	23.4592	42.5943	12.8058	38.265
PI(18:0/18:3)	0.511521	0.414881	0.388255	1.19117	0.627446	0.539458	0.61644	1.37359	4.07989	5.77221	1.78776	5.99326
PI(18:0/20:0)	0	0.00157704	0.00710803	0	0.0126789	0.0163366	0.00470457	0.158297	0.0393088	0.0800636	0.022891	0.338035
PI(18:0/20:1)	0.503729	0.114313	0.214899	0.854108	0.552043	0.115041	0.349754	0.366859	1.84111	2.55097	0.478234	2.23268
PI(18:0/20:2)	11.463	3.95478	8.626	19.2791	11.6727	4.35699	11.9991	5.96582	25.918	56.8565	13.3074	48.3918
PI(18:0/20:3)	56.7269	82.1768	63.3063	121.564	50.8155	92.1989	87.2858	110.215	84.6747	213.409	84.8032	201.062
PI(18:0/20:4)	141.776	217.3	152.01	313.334	113.453	298.536	150.875	622.177	75.4813	187.788	119.607	294.645
PI(18:0/20:5)	0.630248	0.733202	0.618433	1.61729	0.604237	0.770107	0.63982	1.64586	1.17712	2.25273	1.21166	6.13963
PI(18:0/22:0)	0.0353631	0.0111604	0.00875839	0.201571	0.0325438	0.0200547	0.0261226	0.31633	0.0759455	0.244168	0.0392558	0.384694
PI(18:0/22:1)	0.135541	0.0555299	0.0474697	0.245737	0.121149	0.107514	0.0837684	0.0974451	0.26543	0.467434	0.110322	0.640841
PI(18:0/22:2)	0.532767	0.30313	0.361539	0.772066	0.560995	0.40631	0.493866	0.565766	0.780048	1.92693	0.572905	1.71276
PI(18:0/22:4)	10.049	12.2037	9.46913	16.6951	8.88262	15.8536	9.92587	48.8724	4.7666	10.7129	7.8271	15.651
PI(18:0/22:6)	1.68943	1.26028	1.36411	6.35429	1.21222	1.69841	1.496	12.5568	1.04695	2.8433	1.79648	7.96174
PI(18:1/18:2)	4.99322	3.6416	3.987	9.80347	5.25908	5.35388	5.67015	20.288	20.1561	44.0887	16.293	37.4066
PI(18:1/18:3)	0.196469	0.0537949	0.133385	0.56955	0.173368	0.109847	0.205744	0.446816	1.92965	2.69238	1.13834	3.74831
PI(18:1/20:0)	0.117493	0.0468142	0.0364419	0.231431	0.104707	0.068244	0.0842601	0.24834	0.205231	0.372967	0.0785018	0.622914
PI(18:1/20:1)	2.27055	1.28709	1.87288	3.32113	2.29342	1.90552	2.90469	2.4696	6.26741	13.8353	3.56989	9.83398
PI(18:1/20:2)	7.52315	3.3444	7.03837	15.3161	7.15596	4.0029	9.34179	5.72127	23.1439	56.3211	17.3672	38.4701
PI(18:1/20:3)	14.9371	13.2551	19.3174	36.3797	0.794374	17.2554	23.2527	31.6886	2.50754	113.846	46.2855	91.986
PI(18:1/20:4)	31.0489	28.2681	35.7634	71.0023	20.0025	34.0437	31.9006	130.49	28.5747	94.843	52.6546	111.712
PI(18:1/20:5)	0.19335	0.123977	0.145308	0.266382	0.173544	0.135171	0.168752	1.2123	0.366347	0.868354	0.552402	1.71773
PI(18:1/22:0)	0.0135628	0.0116129	0	0.45493	0.015104	0.0168333	0.0192238	0.462937	0.0773772	0.193897	0.0240054	1.08536
PI(18:1/22:1)	0.102955	0.0183207	0.0557096	0.295378	0.124508	0.065564	0.0992229	0.134604	0.446684	1.2288	0.231898	0.934763
PI(18:1/22:2)	0.324206	0.164858	0.338132	0.528999	0.208517	0.216264	0.438876	0.413367	0.656217	2.99874	0.821219	1.71376
PI(18:1/22:4)	0	4.45007	3.50599	4.84327	0.304499	5.97362	3.38893	17.2847	0.227511	7.05764	4.52457	7.22788
PI(18:1/22:6)	0.0219867	0.285701	0.427338	1.55811	0.0764637	0.435833	0.418751	3.37938	0.0547016	1.70975	0.956634	2.74874
PI(18:2/18:2)	0.173024	0.076746	0.223664	0.452193	0.229546	0.0556205	0.272221	0.721585	0.740781	0.881784	0.831991	1.09771
PI(18:2/18:3)	0.00784725	0.00401926	0.0139796	0.158889	0.0174302	0.00710663	0.015733	0.109124	0.0488674	0.0607296	0.0328555	0.102514
PI(18:2/20:0)	0.0280504	0.0118322	0.0257051	0.0299985	0.020352	0.0351625	0.0285432	0.102651	0.0390244	0.0376242	0.028738	0.0533258
PI(18:2/20:1)	0.134827	0.153246	0.133663	0.27989	0.0632874	0.251996	0.21896	0.445817	0.349153	0.783104	0.393415	0.70187
PI(18:2/20:2)	0.225727	0.113832	0.226143	0.399908	0.135462	0.181194	0.328547	0.445542	0.53664	0.9856	0.74755	0.873246
PI(18:2/20:3)	0.099176	0.225416	0.429605	0.524196	0.187848	0.229902	0.523628	0.692341	0	1.95398	1.49237	1.99703
PI(18:2/20:4)	0	0.466613	0.77217	0.899685	0.0773205	0.534254	0.772845	1.80989	0.0562522	1.35623	1.45147	2.18003
PI(18:2/20:5)	0.00959192	0.0102577	0.0117227	0.0884755	0.00264433	0.0111609	0.0137768	0.111757	0.00607142	0.0244251	0.0232303	0.0936657
PI(18:2/22:0)	0.00630107	0.0237627	0.00516187	0.0494733	0.00253184	0.022891	0.0081202	0.0888861	0.00982079	0.0184371	0.00804632	0.067271
PI(18:2/22:1)	0.0104791	0.00897916	0.0128983	0.0748525	0.00738452	0.0174339	0.0132431	0.0831866	0.0138254	0.0197723	0.0252451	0.0619523
PI(18:2/22:2)	0.00390736	0.0129003	0.0146573	0	0.0224082	0.0134689	0.026925	0.034575	0.0101651	0.0745553	0.036116	0.064119
PI(18:2/22:4)	0.0308553	0.0611253	0.119576	0.152643	0.0319958	0.0615204	0.111592	0.433105	0.0311426	0.158671	0.162231	0.234905
PI(18:2/22:6)	0.00578619	0.0286344	0.0164253	0.0648342	0.00879893	0.0192226	0.0238493	0.146592	0.00186747	0.0242285	0.0233352	0.119305
PI(18:3/18:3)	0.0103184	0.00542401	0.00673854	0	0.00229974	0.00757886	0.00567821	0.0718981	0.00269716	0.0231473	0.00567	0.0701706
PI(18:3/20:0)	0.0110628	0.0107168	0.010518	0.0319407	0.00121016	0.0135644	0.00862578	0.0533852	0.0123389	0.0243157	0.0157709	0.0201623
PI(18:3/20:1)	0.00856822	0.0185169	0.0267079	0.0250586	0.0135022	0.0430847	0.0360636	0.0747748	0.00652354	0.118005	0.0671567	0.0955836
PI(18:3/20:2)	0.0370188	0.0268547	0.0382326	0.0443058	0.0371537	0.0277923	0.0469081	0.093177	0.0450684	0.0607907	0.0721868	0.0704124
PI(18:3/20:3)	0.050578	0.0357552	0.0536709	0.0341014	0.032999	0.0420442	0.0514543	0.111742	0.0123511	0.143453	0.139939	0.0720598
PI(18:3/20:4)	0.0183607	0.0751037	0.104343	0.0854773	0.0160672	0.0884726	0.063547	0.115935	0.0112222	0.145053	0.110686	0.0841136
PI(18:3/20:5)	0.00654994	0.00593373	0.00989492	0.0653177	0.00644831	0.00702872	0.00917127	0.0639864	0.00428615	0.0109231	0.00709332	0.0444181
PI(18:3/22:0)	0	0.00728212	0.00429991	0	0.00260892	0.00553034	0.00415543	0	0.0021018	0.0139301	0.0066449	0
PI(18:3/22:1)	0.00791223	0.00864992	0.00388048	0	0.0140265	0.0115576	0.00911008	0	0.00876863	0.0196346	0.00820371	0
PI(18:3/22:2)	0.00624693	0.00349701	0.00592967	0	0.00109181	0.00562006	0.00556761	0	0.00627868	0.0106549	0.00609319	0.0325615
PI(18:3/22:4)	0.00680047	0.0114084	0.014721	0.081285	0.00801792	0.0197186	0.0124939	0.0540833	0.00757504	0.0173737	0.0113327	0.0616116
PI(18:3/22:6)	0.00358073	0.00943516	0.00932385	0.0631698	0.00218994	0.00565329	0.00756814	0.0415721	0.00386385	0.0088105	0.00567487	0.0228039
PI(20:0/20:0)	0	0.00441405	0.00818199	0	0	0.00607291	0.0115601	0	0.0124102	0.0124023	0.00769545	0.150869
PI(20:0/20:1)	0.0127325	0.00961939	0.0018759	0	0.0193573	0.00746988	0.00812074	0	0	0.0273492	0.00957312	0.0276789
PI(20:0/20:2)	0.0330798	0.00685352	0.0299528	0.116433	0.028819	0.0190406	0.0232008	0	0.0933212	0.136906	0.0412436	0.0348777
PI(20:0/20:3)	0.13951	0.118415	0.154287	0.11016	0.0231981	0.174963	0.141295	0.241114	0.0191602	0.412764	0.0927511	0.146025
PI(20:0/20:4)	0.258482	0.566967	0.318983	0.587999	0.0389073	0.729394	0.309699	0.887714	0.0250531	0.451578	0.211034	0.334162
PI(20:0/20:5)	0.00607638	0.0129455	0.0166694	0.0810687	0.0177353	0.014782	0.0136406	0.147792	0.00778225	0.0275208	0.013879	0.0848068
PI(20:0/22:0)	0.00344458	0.0294317	0	0	0.00211693	0.0348628	0.00802514	0.0740812	0.00240621	0.0289491	0	0.0222427
PI(20:0/22:1)	0.00333522	0.00542016	0.00357446	0.0548891	0.00201167	0.00731639	0.00902094	0.0415959	0.00192698	0.00372183	0.00609302	0
PI(20:0/22:2)	0.00392782	0.00251368	0.00249444	0	0.00346602	0	0.0106744	0	0.00315695	0.00301994	0.00490096	0
PI(20:0/22:4)	0.0227135	0.0340502	0.0179974	0.0474234	0.01715	0.0341913	0.0199564	0.0619684	0.0167575	0.025461	0.0118353	0
PI(20:0/22:6)	0.00115726	0.00739413	0.0113692	0.0512679	0.00567113	0.00557502	0.00995889	0.0370051	0	0.0140302	0.00669227	0.050237
PI(20:1/20:1)	0.0504465	0.0315103	0.0644674	0.0824302	0.0662567	0.0347053	0.0567793	0	0.172596	0.394649	0.0967131	0.221485
PI(20:1/20:2)	0.230445	0.10816	0.222279	0.341661	0.0789061	0.102763	0.230104	0.144873	0.380132	1.35851	0.284092	0.446864
PI(20:1/20:3)	0.0973555	0.762475	0.676451	1.04312	0.0561974	0.763099	0.806474	0.523442	0.0902724	3.0241	0.956269	1.30812
PI(20:1/20:4)	0.152849	2.18039	1.59282	2.25994	0.161126	2.73188	1.38738	3.40516	0.11596	3.43257	1.70699	2.13076
PI(20:1/20:5)	0.00807247	0.0124305	0.0223719	0.0738478	0.00121352	0.0230072	0.00515522	0.111895	0.00505318	0.0403337	0.0203873	0.0594499
PI(20:1/22:0)	0.00668294	0.00400097	0.00601668	0	0.00118401	0.0056035	0.00662305	0	0.00115808	0.0145262	0.00439154	0.0395428
PI(20:1/22:1)	0.00153672	0.00949093	0.00917584	0	0.00984917	0.00922173	0.00441741	0	0.0139011	0.026317	0.0137411	0.0323688
PI(20:1/22:2)	0.00212343	0.00784176	0.0190885	0.0518355	0.00154834	0.00815883	0.0171269	0.0315979	0.0165881	0.0596343	0.0145222	0.060426
PI(20:1/22:4)	0.0136203	0.132977	0.0920159	0.110542	0.00638101	0.126968	0.0610352	0.180578	0.00828093	0.121598	0.073723	0.0685124
PI(20:1/22:6)	0.00790512	0.0090265	0.0131867	0	0.00213441	0.0157104	0.0153433	0.03305	0.00679013	0.0381539	0.0122028	0.0345392
PI(20:2/20:2)	0.0492246	0.177643	0.384385	0.621118	0.117854	0.232591	0.486433	0.0814158	0.0872898	2.287	0.694289	0.734044
PI(20:2/20:3)	0.0879171	0.322822	0.473832	0.508792	0.0432278	0.509692	0.633716	0.412423	0.117472	2.16698	0.874257	1.2373
PI(20:2/20:4)	0.147062	0.978384	0.857511	1.37328	0.0795609	1.36239	0.908346	2.14961	0.0969882	2.23958	1.33355	1.83529
PI(20:2/20:5)	0.00393178	0.0084987	0.00943345	0.0927254	0.0034971	0.00945601	0.00742667	0.0797672	0.00527827	0.0345059	0.0219279	0.103288
PI(20:2/22:0)	0.0140816	0.0028128	0.00472921	0.0557675	0.00545242	0.00624395	0.00737681	0	0.0106693	0.0200487	0.00650758	0.142271
PI(20:2/22:1)	0.00461682	0.0115324	0.00891016	0.0351538	0.00372669	0.0106783	0.010317	0	0.0103124	0.0522013	0.0107523	0.0495307
PI(20:2/22:2)	0.00520746	0.00743528	0.0141515	0	0.00394279	0.0048155	0.0123727	0	0	0.0734612	0.0295821	0.0527308
PI(20:2/22:4)	0.0153939	0.0882412	0.071932	0.0923994	0.0160369	0.117957	0.0786748	0.28244	0.00811864	0.123361	0.0870492	0.0394501
PI(20:2/22:6)	0.0014384	0.0117397	0.0196322	0	0.00690494	0.0241981	0.0181223	0.0773404	0.00379357	0.0228723	0.0128685	0.0452311
PI(20:3/20:3)	0.0119243	0.254043	0.326135	0.34227	0.0254549	0.345054	0.499255	0.178642	0.0535614	0.969599	0.584936	0.734428
PI(20:3/20:4)	0.10822	0.366961	0.457674	0.466248	0.0403813	0.556981	0.588705	0.882879	0.0735842	0.945273	0.755246	1.01832
PI(20:3/20:5)	0	0.00554806	0.0086686	0.143857	0	0.0152638	0.0165657	0.100425	0.00431961	0.0312434	0.0139412	0.0508379
PI(20:3/22:0)	0.0139197	0.00671158	0.00530833	0.0632284	0.000587794	0.0130478	0.009683	0.0718587	0.015664	0.0335971	0.00791522	0.160885
PI(20:3/22:1)	0.00304169	0.0112236	0.0143732	0	0.00172318	0.00943228	0.0111498	0.0373949	0.00187289	0.0129055	0.0123635	0.0444651
PI(20:3/22:2)	0.00285095	0.00940775	0.0122179	0.0289848	0.00621113	0.0143461	0.0222613	0.0360615	0.00817954	0.0352633	0.0109843	0
PI(20:3/22:4)	0.000181212	0.0530196	0.0413299	0.0391518	0.00432149	0.0548046	0.0587606	0.155213	0.00309152	0.0497098	0.0568844	0.0745108
PI(20:3/22:6)	0.0192434	0.0107987	0.0117563	0.0700307	0.00798142	0.0207295	0.0264445	0.0285269	0.00954661	0.0151521	0.0128903	0.0594186
PI(20:4/20:4)	0.118321	0.620042	0.468139	0.535115	0.0462236	0.564227	0.559538	1.24199	0.075037	1.56324	1.31156	2.22654
PI(20:4/20:5)	0.00298305	0.0065456	0.0205631	0.123037	0	0.0146216	0.0200346	0.176782	0	0.0262278	0.0256552	0.210429
PI(20:4/22:0)	0.00286622	0.0104295	0.00614757	0.140986	0.00409822	0.0182067	0.00574294	0.123823	0.00557906	0.0190531	0.00405963	0.145982
PI(20:4/22:1)	0.0161059	0.0242921	0.0285757	0.0469934	0.00876978	0.0424901	0.0263249	0.0804442	0.00302003	0.0403799	0.0276473	0.0699711
PI(20:4/22:2)	0.0062257	0.0379226	0.0462647	0.0843945	0.0212222	0.0403274	0.0427232	0.0617337	0.00218892	0.0526352	0.0520481	0.0390193
PI(20:4/22:4)	0.0200927	0.117956	0.0987515	0.146853	0.00744775	0.111125	0.0942571	0.185099	0.000658536	0.0717092	0.104526	0.066492
PI(20:4/22:6)	0.0155635	0.0110075	0.0424506	0.0845385	0.00801078	0.016398	0.0390564	0.118291	0.0138097	0.0219698	0.0711896	0.0918957
PI(20:5/20:5)	0.519984	0.366368	0.343749	0.471679	0.446389	0.763921	0.445187	0.91653	0.339024	0.724473	0.473413	0.521571
PI(20:5/22:0)	0.00410573	0.00804414	0.00501579	0	0.00276418	0.0199152	0	0.0762875	0.00182552	0.0214175	0.00642614	0.0300768
PI(20:5/22:1)	0.00591712	0.00518321	0	0	0.00306549	0.00938298	0.00910622	0.031375	0.00173346	0.0129439	0.007138	0
PI(20:5/22:2)	0.0375935	0.0070212	0.0210503	0	0.0389739	0.0274622	0.0297155	0	0.0609179	0.102008	0.0293339	0
PI(20:5/22:4)	0.617227	0.180127	0.189732	0.139384	0.691005	0.43192	0.27027	0.387621	0.384673	0.661974	0.258808	0.143665
PI(20:5/22:6)	0.04799	0.043454	0.0423542	0.0620777	0.066116	0.0658847	0.0483947	0.080809	0.0420223	0.086658	0.0586027	0.0413494
PI(22:0/22:0)	0.00269973	0.00955431	0.00332207	0	0.00183713	0.0232002	0.00641499	0	0	0.00974836	0.0054567	0
PI(22:0/22:1)	0.00664133	0.00519992	0.00300361	0	0.00480734	0.00477334	0.00598364	0.0396714	0.00564838	0.00638757	0.00456639	0
PI(22:0/22:2)	0.00227787	0.00367848	0.00688285	0	0.00249328	0	0.00568249	0	0.00194254	0.0159392	0.00808228	0.0527013
PI(22:0/22:4)	0.0121196	0.012472	0.0150018	0	0.00410577	0.0141491	0.00868231	0.119516	0.00908436	0.0219627	0.00711491	0.0523944
PI(22:0/22:6)	0.00749955	0.00594573	0.00835285	0	0.00414039	0.00557973	0.010067	0	0.00258803	0.0080581	0.0104267	0
PI(22:1/22:1)	0.00501839	0.003396	0.00467043	0	0.0034413	0.0082572	0.00518207	0	0.00224631	0.00728363	0.00638818	0
PI(22:1/22:2)	0.00131697	0.00486783	0.00589414	0	0.00338103	0.00556832	0.00597483	0	0.00507461	0.0077507	0.00443896	0.0358205
PI(22:1/22:4)	0	0.00343718	0.00924131	0	0.00123986	0.00734164	0.00959978	0.0741374	0.00372373	0.00683889	0.0117801	0
PI(22:1/22:6)	0.00265158	0.0034496	0.0119066	0	0.0014956	0.0116973	0.0139797	0	0.00427964	0.0105314	0.00807429	0
PI(22:2/22:2)	0.00282256	0.00226151	0.0030906	0	0.0032354	0.00191915	0.00422837	0	0.00264449	0.00480235	0.00539144	0
PI(22:2/22:4)	0.00216248	0.00670881	0.00530018	0	0.00653574	0.010562	0.0070504	0	0.00956144	0.00757835	0.00713514	0
PI(22:2/22:6)	0.00995251	0.00749783	0.00833623	0	0.00385392	0.00939992	0.0059351	0.0376205	0.00576645	0.00859689	0.00629919	0
PI(22:4/22:4)	0.00893392	0.020459	0.0173666	0.0674038	0.00581526	0.0252414	0.0184866	0	0.00260181	0.0161105	0.0121241	0.0627308
PI(22:4/22:6)	0.00514793	0.0119615	0.00730641	0.03214	0.00425984	0.0101515	0.00808104	0.044906	0.00217863	0.0047718	0.00965943	0.0415267
PI(22:6/22:6)	0.00234992	0.00508699	0.00588643	0.068364	0.00688689	0.00858347	0.0100809	0.11859	0.00331521	0.00886887	0.00902658	0
	2.04465	2.3973	2.12728	4.19722	1.81009	3.22573	2.56587	7.0922	3.31978	7.90532	3.27292	7.77049

## Sheet: PG
Components	si CTRL_1	si CTRL_2	si CTRL_3	si CTRL_4	si ATG5_1	si ATG5_2	si ATG5_3	si ATG5_4	CQ_1	CQ_2	CQ_3	CQ_4
PG(14:0/14:0)	0.00505017	0.00251654	0.00199815	0.00676631	0.00440276	0.00201779	0.00848277	0.00927226	0.00624318	0.0121602	0.0285459	0.0139733
PG(14:0/14:1)	7.75e-05	4.67e-05	0	0.00146728	0.000144824	5.34e-05	0	0.00287853	0.000564773	0.000639656	0.00100659	0.00279034
PG(14:0/16:0)	0.0133031	0.00398337	0.00837784	0.0116719	0.0151313	0.00508158	0.0305083	0.041712	0.038501	0.0618517	0.0379141	0.103024
PG(14:0/16:1)	0.00555064	0.00333163	0.00246282	0.00767713	0.00705264	0.00378453	0.014508	0.00697107	0.0153986	0.0362105	0.0314591	0.026777
PG(14:0/18:0)	0.00814832	0.00139664	0.00031977	0.0167012	0.00998345	0.000181584	0.000581666	0.0372562	0.0292866	0.0136398	0	0.106817
PG(14:0/18:1)	0.0812598	0.0511073	0.0578215	0.0434928	0.0968371	0.0759649	0.237234	0.12795	0.160883	0.330369	0.259007	0.258713
PG(14:0/18:2)	0.00349706	0.00132348	0.00140805	0.00636349	0.00295402	0.00278711	0.00215567	0.00638874	0.00475727	0.010434	0.00524801	0.00916471
PG(14:0/18:3)	7.72e-05	4.165e-05	0	0.00162539	4.38e-05	3.65e-05	0	0.00141551	8.36e-05	0.000189697	0.000466902	0.00552416
PG(14:0/20:0)	6.65e-05	0.000167637	0.000105172	0.00307843	7.83e-05	0.000257589	0.000307384	0.00662424	0.000152573	0.000227221	0.000672481	0.00466445
PG(14:0/20:1)	0.000754523	0.000298878	0.000151465	0.0276062	0	0.000115272	0.000481162	0.0527583	0	0.000192729	0.000518375	0.0555672
PG(14:0/20:2)	0.000696276	0.00018496	0.000252151	0.00319183	0.000455384	0.000740608	0.000768469	0.00803725	0.000647259	0.00156108	0.00128297	0.00887661
PG(14:0/20:3)	0.000667371	0.00101243	0.00038291	0.0010692	0.00138431	0.000788741	0.0016617	0.00147661	0.00163789	0.00118732	0.00102351	0.00146595
PG(14:0/20:4)	0.0001813	0	0.000550144	0.0892629	0	0.00052436	0.000951659	0.0940707	0	0	0.000530792	0.0994826
PG(14:0/20:5)	0.000167433	5.59e-05	0.000162109	0.0159174	0.000230779	0.000280738	0.000305662	0.0194393	0.000202565	0.000309882	0.000640974	0.0148128
PG(14:0/22:0)	0	0	0	0.00140889	5.88e-05	0	0.000344395	0.000661499	0.000178867	8.3269e-05	0.000279016	0.00159228
PG(14:0/22:1)	2.52e-05	4.775e-05	9.91e-05	0.00791227	7.5e-05	5.08e-05	0.000184869	0.0104365	0	8.46e-05	0.000770049	0.0245207
PG(14:0/22:2)	6.64e-05	4.64e-05	9.04e-05	0.00363124	1.75e-05	9.29e-05	0.000204112	0.00852502	0.000226107	0	0	0.0100963
PG(14:0/22:4)	0.000133117	0.00122707	0.000363949	0.00200052	0	0	0.000653426	0.00759087	0	0	0.000997451	0.00231213
PG(14:0/22:6)	0.00054654	0.000439766	0.000172101	0.00061804	0.000302329	0	0.000711264	0.00106824	0.00026075	0.00219982	0.000609528	0.00107276
PG(14:1/14:1)	0	4.14e-05	0.00015851	0.000942427	0	3.64e-05	0.000290386	0	0.000328267	0.000107524	0.000328878	0.00332847
PG(14:1/16:0)	0.000439826	0.00194302	0.000595205	0.00930153	0	0.000290274	0.000644072	0.00582945	0.0010458	0.00229196	0.00284943	0.0145915
PG(14:1/16:1)	0.000483012	0	0.000642038	0.00384692	0.0019126	0.000555631	0	0.00453429	0.00290371	0.00926554	0.00139159	0.0226759
PG(14:1/18:0)	0.00154153	0.000630971	0.00194182	0.00245038	0.00343028	0.00128789	0.00470653	0.0050739	0.00580061	0.0107343	0.00927731	0.0291734
PG(14:1/18:1)	0.00655579	0	0.0015933	0.0428427	0.00328846	0.000745745	0.00392039	0.0276882	0.0106561	0.0112626	0.00664342	0.0555484
PG(14:1/18:2)	0.000677116	0.000252868	0.000158737	0.00506207	0	0	0.000249189	0.00406493	0	0.000657085	0.000938895	0.00732057
PG(14:1/18:3)	0.000190844	0.000244259	9.65e-05	0.00101532	0.000239709	3.805e-05	0	0.00108606	0.000517668	0.000565488	0.00041588	0.00234485
PG(14:1/20:0)	0.000207946	0	0	0.000365567	0	0.000172564	0	0.000919331	0	0.000419556	0	0.00102244
PG(14:1/20:1)	0	0.000946522	0.000483923	0.00374766	0	0.000143007	0.00124191	0.00281354	0.00354775	0.00293315	0.00235102	0.0224854
PG(14:1/20:2)	0	0.000461499	0.000220342	0.00320599	0.00112343	0.00020927	0.00030937	0.00160886	0	0.0107128	0.000540168	0.00739412
PG(14:1/20:3)	0	0	0.00145982	0.00501376	0	0	0.00283636	0.00303729	0	0.0149416	0.00162244	0.00688065
PG(14:1/20:4)	0	0	0.0035376	0.0113159	0	0	0	0.0161222	0	0	0.00391325	0.010701
PG(14:1/20:5)	0.000751462	0.000951236	0.000500053	0.00346721	0.000479251	0.000781281	0.000850648	0.00143981	0	0	0.0009861	0.00287334
PG(14:1/22:0)	0.000128592	5.895e-05	0	0	0	5.51e-05	0	0	0.000260199	0.000152661	0	0.00114076
PG(14:1/22:1)	0.000283651	0.000161132	0.000131111	0.00155715	0.000192269	0.000151447	0.000499273	0.00313923	0	0.000298179	0.000554148	0.00369013
PG(14:1/22:2)	0	0.000214974	0.000244553	0.0023845	0.000315513	0.000178258	0.00051995	0.00119134	0.000458034	0.00547816	0.000844084	0.00327379
PG(14:1/22:4)	0.00473705	0	0.00146437	0.00626263	0	0	0.00114232	0.0168778	0	0	0.00146331	0.00928174
PG(14:1/22:6)	0.00174328	0	0.000819462	0.00408048	0.00137832	0	0.00217427	0.00298812	0	0	0.00103872	0.00599253
PG(16:0/16:0)	0.185347	0.0654576	0.0333976	0.142004	0.130369	0.0718794	0.212591	0.667205	0.457968	0.570162	0.175956	0.669137
PG(16:0/16:1)	0.077799	0.0294316	0.0212381	0.061419	0.0954235	0.0555311	0.115378	0.116773	0.254807	0.382723	0.339189	0.247205
PG(16:0/18:0)	0.0170472	0.022534	0	0.0685352	0.0865909	0	0.00862288	0.476582	0.0521873	0.0838321	0.0544626	0.400235
PG(16:0/18:1)	4.51711	3.47467	2.71218	2.95478	3.57878	4.78391	2.845	6.35647	4.71726	7.76767	2.0264	5.46472
PG(16:0/18:2)	0.0377018	0.0327329	0.0136815	0.0197482	0.0411163	0.0642617	0.0343251	0.0710173	0.0561842	0.120166	0.0601629	0.0619413
PG(16:0/18:3)	0.000888908	0.000272662	0.000458419	0.00357951	0.0012246	0.00057392	0.000488504	0.00587375	0.000896624	0.00268888	0.00122869	0.0071615
PG(16:0/20:0)	0	0	0.000205841	0.00266076	9.99e-05	0	0.000662949	0.00178597	0.000718703	0	0.00151663	0.00301492
PG(16:0/20:1)	0.00910885	0.00349665	0.00218401	0.00866984	0.00947734	0.00325677	0.00519774	0.0169733	0.0160263	0.0140119	0.00543404	0.0224231
PG(16:0/20:2)	0.0183125	0.0297091	0.00569955	0.0089055	0.0203613	0.0492531	0.0175515	0.0436157	0.0180695	0.0606157	0.0125503	0.0257406
PG(16:0/20:3)	0.00924144	0.0174063	0.00514862	0.0108624	0.00978281	0.0301766	0.024072	0.0470413	0.00556634	0.0507035	0.0172806	0.0212224
PG(16:0/20:4)	0.000589272	0.0258729	0.0054231	0.0150244	0.000560228	0.0313928	0.0232426	0.133763	0.00192527	0.0543992	0.0477808	0.0462038
PG(16:0/20:5)	0.00029044	0.000520674	7.97e-05	0.00416384	0.000395481	0.000606687	0.000616294	0.00642611	0.000315957	0.00177723	0.00154052	0.00668802
PG(16:0/22:0)	0.000141953	7.61e-05	0	0.00283503	8.41e-05	0.0001	0.000283866	0.00865735	0.000342911	0.000118108	0.00124216	0.00826212
PG(16:0/22:1)	0.000141803	0.000124985	0.00010911	0.00389374	0.000180706	6.13e-05	0.000618551	0.005143	0.000950353	0.000518857	0.000388223	0.00472084
PG(16:0/22:2)	0.000240309	0.000103489	0.00024076	0.00340319	0.000343782	0.00022221	0.000268811	0.00352782	0.000257955	0.000971926	0.000765797	0.00674508
PG(16:0/22:4)	0.000670182	0.00267514	0.00087555	0.00256456	0	0.00368049	0.00293075	0.023035	0.000388013	0.00291882	0.00210054	0.00391741
PG(16:0/22:6)	0.00011272	0.00126796	0.000557348	0.00181814	0.000183088	0.00159348	0.00182582	0.00447424	8.59e-05	0.00148797	0.00160738	0.00456284
PG(16:1/16:1)	0.0400717	0.0322902	0.0108788	0.0457849	0.0449067	0.077757	0.0416113	0.0364051	0.142128	0.300554	0.155334	0.148019
PG(16:1/18:0)	0.0466121	0.0165685	0.00773273	0.0627528	0.0650714	0.019625	0.0248145	0.141526	0.145779	0.141014	0.0244334	0.398334
PG(16:1/18:1)	0.368097	0.289521	0.116455	0.253271	0.403938	0.646771	0.581575	0.47845	0.729467	1.69037	0.703328	0.830729
PG(16:1/18:2)	0.0267605	0.0222048	0.00740179	0.0276319	0.0324015	0.0606144	0.0328171	0.0620715	0.0524993	0.120004	0.042786	0.0711918
PG(16:1/18:3)	0.000495381	0.000252257	0.000107172	0.00261793	0.00033293	0.000472593	0.000447917	0.0065069	0.0014524	0.0027973	0.000855267	0.0214479
PG(16:1/20:0)	0.000153412	0.00015131	0	0.00130293	0	0.000112999	0	0.0011522	0	0.000473385	0	0.00366457
PG(16:1/20:1)	0.000530818	0.000465094	0.000418355	0.00336446	0.00147672	0.00130308	0.00176398	0.00643211	0.00286518	0.00647358	0.00415906	0.0125709
PG(16:1/20:2)	0.00239258	0.00252139	0.000751485	0.00998831	0.00226866	0.00582892	0.00154951	0.00341745	0.00458328	0.0130854	0.00573042	0.00869665
PG(16:1/20:3)	0.00474305	0.0108529	0.00189289	0.0292049	0.00544497	0.022902	0.0129003	0.0232646	0.00661413	0.0225485	0.0097381	0.0275096
PG(16:1/20:4)	0	0	0.00404825	0.0324186	0	0	0.0047504	0.0668461	0.00618818	0.0119742	0.00775964	0.0528739
PG(16:1/20:5)	0.000353798	0.000523029	0.000580229	0.00263995	0.000535251	0.000431544	0.000519175	0.00238038	0.000888988	0.000167873	0.000942578	0.00551932
PG(16:1/22:0)	6.28e-05	6.6381e-05	0.000118688	0.00117136	0	0.000127392	0.000334144	0.00160612	0.000171223	0.000128289	0	0.00224393
PG(16:1/22:1)	0.000104862	0.000196924	0.000202687	0.00287472	0.00022809	0.000206241	0.00052179	0.00270967	0.000180736	0.00079563	0.000793969	0.00375743
PG(16:1/22:2)	0.000200019	7.7677e-05	0.000242258	0.00284584	0.000119887	0.000226345	0.00111175	0.00299954	0	0.000283002	0.00101315	0.0044361
PG(16:1/22:4)	0	0	0	0.00897557	0.00104148	0	0.00124517	0.0207761	0.00136889	0.00164987	0.00586463	0.0149771
PG(16:1/22:6)	0.00159341	0	0.000759386	0.00552185	0.00197651	0	0.00250482	0.00545158	0.00137639	0.000782591	0.00167326	0.00598536
PG(18:0/18:0)	0.0332007	0.0225238	0.0104918	0.00590174	0.0292491	0.0331734	0.023449	0.0390236	0.0413347	0.0627619	0.0361366	0.0725645
PG(18:0/18:1)	1.52856	1.80044	0.827183	1.52591	1.42433	1.12631	0.972787	1.19635	2.63253	3.71617	1.36634	3.08071
PG(18:0/18:2)	0.059616	0.0589227	0.029486	0.049502	0.0573527	0.0826166	0.0502533	0.154444	0.0664266	0.172748	0.0664425	0.110674
PG(18:0/18:3)	0.00071282	0.000510196	0.000432343	0.00606131	0.000409628	0.000744503	0.00187145	0.00745787	0.000494015	0.00313341	0.0022881	0.00971665
PG(18:0/20:0)	0.000113041	0.000223766	0.000253471	0.00664918	0.000153732	0.00017772	0.000327269	0.00565213	0.000129046	0.000283017	0.000422547	0.00751171
PG(18:0/20:1)	0.00114644	0.00145065	0.000667169	0.00532018	0.000832471	0.000973652	0.000774289	0.00546415	0.00172948	0.0050762	0.000674297	0.0111213
PG(18:0/20:2)	0.00402525	0.012197	0.00346277	0.00903025	0.000305738	0.0155031	0.00614644	0.00537304	0.00295117	0.0655745	0.0108351	0.032783
PG(18:0/20:3)	0.00298336	0.0267523	0.00947792	0.0270575	0	0.0297498	0.0175361	0.0444799	0	0.0507603	0.0125583	0.0494009
PG(18:0/20:4)	0	0.00981417	0.00352148	0.020835	0.000878722	0.0137555	0.0133708	0.128565	0.000156429	0.014456	0.00698109	0.0383681
PG(18:0/20:5)	0.000169072	0.00027888	0.00021326	0.0161468	6.66e-05	0.000287477	0.000797651	0.0133362	0.000135283	0.000508213	0.000427323	0.01024
PG(18:0/22:0)	0.00029847	4.98e-05	5.11e-05	0.00223996	6.13e-05	8.16e-05	0.000206023	0.00288926	0.000222894	0.000100169	0	0.00631956
PG(18:0/22:1)	0.000193823	5.31e-05	5.59e-05	0.00251537	0.00011153	5.175e-05	0.000242231	0.00559877	0	0.000199952	0.000207338	0.00537169
PG(18:0/22:2)	8.86e-05	3.03e-05	7.3e-05	0.00118273	0.00013268	0.000121286	0.000252419	0.00259728	4.41e-05	0.000287102	0.000454011	0.0048483
PG(18:0/22:4)	0.000266557	0.00143362	0.000606341	0.00531841	0.000323088	0.00125777	0.0017517	0.0221873	0.00025565	0.00199483	0.0010063	0.00585533
PG(18:0/22:6)	0.00042584	0.000481271	0.000473133	0.00534099	0.000261247	0.00096163	0.00201867	0.00817461	0.000103528	0.000467252	0.00177378	0.00621028
PG(18:1/18:1)	0.543644	0.866464	0.374173	0.284413	0.417747	1.05095	1.41139	1.46374	0.634199	2.74577	1.55347	1.29806
PG(18:1/18:2)	0.0741432	0.0669832	0.0362408	0.0994618	0.0606478	0.135959	0.159168	0.206751	0.0614222	0.222791	0.165202	0.151937
PG(18:1/18:3)	0.000307647	0.000941144	0.000905899	0.00639381	0.000542781	0.00112329	0.00141938	0.0193557	0.00122909	0.00372708	0.00266119	0.02176
PG(18:1/20:0)	0.000117935	0.000455332	0.000182188	0.00389533	0.000133332	0.000423108	0.000664777	0.00606762	0.0004862	0.000456563	0.000573869	0.0130489
PG(18:1/20:1)	0	0.00542475	0.00248815	0.00997531	0.000585557	0.00580825	0.0116832	0.00517303	0.00201993	0.0188399	0.00757435	0.00634419
PG(18:1/20:2)	0.00338863	0.00954471	0.00389085	0.00608096	0.000669039	0.0144975	0.0206265	0.00357868	0.00416901	0.0397219	0.0134672	0.00575446
PG(18:1/20:3)	0.00162354	0.0134079	0.00477898	0.0143534	6.54e-05	0.0230866	0.0263712	0.0292213	0.00144595	0.0279289	0.0112291	0.0268975
PG(18:1/20:4)	0.00135905	0.00560931	0.00107676	0.00511112	0.001991	0.0105222	0.0124876	0.0471677	0.000929029	0.0125164	0.00525679	0.0160002
PG(18:1/20:5)	0.000263126	0.000532389	0.000112804	0.00870978	0.000162324	0.000534044	0.000760221	0.00289055	0.000131364	0.000889737	0.0015768	0.00605031
PG(18:1/22:0)	0	0.000178614	0.000166476	0.00190371	0	0.000147937	0.000468723	0.00514287	0.000184248	0.000509632	0.000803894	0.00362874
PG(18:1/22:1)	0.000234121	0.000459399	0.000667702	0.023057	0.000133169	0.000302793	0.00181038	0.0298058	0.000216052	0.002184	0.00392483	0.0271564
PG(18:1/22:2)	5.56e-05	0.000254126	0.000150492	0.00588526	7.88e-05	0.000375485	0.00132019	0.0137028	0.000186319	0.00152275	0.000600014	0.0130975
PG(18:1/22:4)	0.000371264	0.000963391	0.00166143	0.00542133	0.00076718	0.00204424	0.00377359	0.0112865	0.000535541	0.00109756	0.00235171	0
PG(18:1/22:6)	0.000273507	0.000775272	0.000853676	0.0029162	0.000629899	0.00225093	0.0020063	0.00330117	0.000435645	0.000617635	0.0011968	0.00524603
PG(18:2/18:2)	0.0282289	0.0222759	0.00898227	0.0296205	0.0231764	0.0622823	0.0246457	0.0907293	0.014344	0.0398477	0.0250572	0.0256294
PG(18:2/18:3)	0.000241977	0.000277442	0.000199114	0.00226937	0.000352702	0.000519328	0.000375099	0.00558809	0.000313925	0.000412956	0.000931791	0.00923484
PG(18:2/20:0)	0.000127936	0	0.000144622	0.000877424	0	6.26e-05	0.000884083	0.00120233	0	0.00022576	0.000394635	0.00235392
PG(18:2/20:1)	0.000250436	0.000678268	0.000186584	0.00184285	0.0005187	0.000828342	0.00173918	0.00283894	0.000514169	0.0010055	0.00088699	0.00318691
PG(18:2/20:2)	0.000790364	0.00224269	0.000483321	0.00486001	0	0.00344243	0.00316276	0.00522005	0.000171582	0.00313337	0.000535976	0.00687644
PG(18:2/20:3)	0.00249991	0.00763503	0.0022882	0.0117882	0.00179116	0.0137306	0.00662826	0.0197969	0.00163432	0.00721434	0.00614379	0.0109123
PG(18:2/20:4)	0.00143522	0.00337138	0.00256262	0.0122937	0	0.00274985	0.00282877	0.0135549	0.00145944	0.00188352	0.00307509	0.0115446
PG(18:2/20:5)	0.000394806	0.000153586	9.76e-05	0.00185236	0	0.000181508	0.000329491	0.00115753	0.000260634	0.000177086	0.000306664	0.00152098
PG(18:2/22:0)	0	0.000100318	0	0.000714894	6.44e-05	6.72e-05	0.000321425	0.00106646	7.07e-05	0	0.000463352	0.00201197
PG(18:2/22:1)	0	0.000147376	0.000229459	0.00132884	0.00018091	6.155e-05	0.000240201	0.00128156	0.000287144	0.000244117	0.000708821	0.00223189
PG(18:2/22:2)	7.02e-05	5.93e-05	0.000174377	0.00240623	0.000104801	8.2677e-05	0.000327795	0.00123757	0.000248128	0.000186973	0.00057661	0.00367797
PG(18:2/22:4)	6.42e-05	0.000202554	0.000490468	0.00554505	0.000559312	0.000919312	0.000525444	0.00426144	0	0.000480721	0.0012374	0.00249627
PG(18:2/22:6)	0.000481987	0.000256155	0.000221576	0.00261816	0.000352479	0.000330812	0.000332416	0.00204332	0.000339479	0.00022409	0.000183922	0.00225169
PG(18:3/18:3)	0.000123333	8.08e-05	0.000100518	0.00109776	6.12e-05	6.11e-05	0.000237753	0.00200592	0.00017952	0.000115047	0.000329433	0.00141008
PG(18:3/20:0)	5.32e-05	7.46e-05	0.000182675	0	0.000238814	4.55e-05	0.00029995	0	0.000373229	0.000120174	0.000719604	0.00141246
PG(18:3/20:1)	6e-05	8.09e-05	0.00018575	0.00209247	0.000123931	0.000163531	0.000265441	0.00105885	0.000437307	0.00017944	0.000354513	0.00232254
PG(18:3/20:2)	0.000664014	0.000276297	0.000171948	0.000890385	0.000422025	0.000266165	0.000540768	0.00278	0.000514034	0.000637022	0.000793844	0.00504141
PG(18:3/20:3)	0.000787199	0.000351259	0.000346431	0.00275643	0.00057001	0.000754325	0.000711832	0.00754769	0.00101272	0.00142742	0.000787092	0.00953989
PG(18:3/20:4)	0.00127263	0.00230253	0	0.00295452	0	0	0.00228238	0.00595625	0.00120225	0.00114961	0.00258278	0.00900077
PG(18:3/20:5)	0.000163525	7.75e-05	0.000180358	0.000658584	0.000178928	0.000102976	0	0.000599329	8.77e-05	0.000179742	0.000348815	0.00109512
PG(18:3/22:0)	0	0	0	0.000470728	0.000158135	0	0	0	8.29e-05	0.000254437	0	0
PG(18:3/22:1)	2.8e-05	5.575e-05	0	0.00049954	7.86e-05	0	0	0.000880203	0	7.735e-05	0	0.000505918
PG(18:3/22:2)	3.97e-05	7.145e-05	9.32e-05	0.000528537	0.000191958	7.49e-05	0.000262831	0.000595057	0	7.27e-05	0.000381472	0.00109906
PG(18:3/22:4)	0.000238883	0.000377115	0.000359663	0.00149395	0.000628138	0.000311307	0.000676109	0.00335987	0.000582995	0.000103423	0.00129517	0.00348485
PG(18:3/22:6)	0.000472956	0.000273035	0.000189135	0.00133109	0.000562965	0.000311923	0.000425976	0.00183584	0.000893676	0.000369622	0.00070288	0.00124393
PG(20:0/20:0)	8.75e-05	5.73e-05	0.000146388	0.00152156	6.08e-05	0.000144653	0.000359952	0	0	0.000113033	0	0
PG(20:0/20:1)	8.23e-05	2.96e-05	0.000201265	0	6.31e-05	0.000130916	0.00050753	0.000552363	0.000261214	0.000152588	0.000228917	0.00105761
PG(20:0/20:2)	5.33e-05	7.9648e-05	0.000130225	0	0	9.5e-05	0.000520566	0.0007334	3.28e-05	0.000142403	0.000345454	0.00128987
PG(20:0/20:3)	0.000234852	0.000175662	0.000315842	0.000754027	0.000256805	0.000107048	0.000811136	0.00104758	0.000264913	2.6335e-05	0.000595191	0.00156392
PG(20:0/20:4)	0.000255318	0.00062429	0.000125172	0.00274633	0.000672968	0.00057052	0.000873821	0.00171203	0.000413055	0.000585303	0.00142611	0.00274957
PG(20:0/20:5)	0.000124068	0.00018369	0.000151441	0	0.000203929	7.685e-05	0	0	9.76e-05	7.63e-05	0.000247906	0
PG(20:0/22:0)	5.51e-05	5.73e-05	0.000120242	0	1.96e-05	0	0.000262252	0	0	6.81e-05	0	0.000512647
PG(20:0/22:1)	2.17e-05	0	0.000119578	0	3.52e-05	5.995e-05	0.000521395	0.00046853	7.54e-05	0	0.000387709	0
PG(20:0/22:2)	3.72e-05	2.76e-05	0	0	4.04e-05	8.925e-05	0	0	0.00010916	3.305e-05	0.000392521	0
PG(20:0/22:4)	0.000193763	0.000159102	0.000187029	0.00166317	4.13e-05	0.000273251	0.000277263	0.00140534	0.000114187	0.000120934	0.000687482	0.000492339
PG(20:0/22:6)	0.000281527	0.000293586	0.0001805	0	0.000325076	0.000140106	0.000540478	0.000905563	0.000209652	0.000138656	0.000932099	0.000959769
PG(20:1/20:1)	0.000255997	0.000162872	0.000219773	0	0	0.000183821	0.000299851	0.00150299	0.000280044	0.000341219	0.000647213	0.00153642
PG(20:1/20:2)	0	0.000228306	0.000223752	0.00102667	0.000905342	0.00023187	0.000251483	0.0019107	0.000688592	0.00026064	0.000484954	0.00140173
PG(20:1/20:3)	0	0.000622063	0.000187223	0.00129813	0.000701189	0.000433045	0.00138338	0.0030131	0	0.000754786	0.000756277	0.00362765
PG(20:1/20:4)	0.000732928	0.00142928	0.000911401	0.00348304	0.0021871	0.00133155	0.00215505	0.0019025	0.00182519	0.00143979	0.00149956	0.00257485
PG(20:1/20:5)	0.000290486	8.2711e-05	9.52e-05	0.00128408	0.0001302	5.89e-05	0.000206212	0.000723411	0	6.61e-05	0.000368338	0.00085338
PG(20:1/22:0)	4.69e-05	2.81e-05	0	0.000618575	0	3.85e-05	0.000199633	0.0010673	0	3.39e-05	0	0.00097322
PG(20:1/22:1)	0	4.45e-05	7.3953e-05	0.000493626	4.94e-05	4.035e-05	0.000314391	0.000702651	7.31e-05	0.000127932	0.000296486	0.000679008
PG(20:1/22:2)	9.48e-05	0	0.000122073	0	4.87e-05	4.25e-05	0.000158404	0	3.81e-05	0.00010968	0.000347845	0
PG(20:1/22:4)	0.000394	0.000399462	0.000380877	0.00132061	0.00137597	0.000329353	0.000772215	0.00218407	0.000176828	0.000252901	0.000533984	0.000689236
PG(20:1/22:6)	0.000484489	0.000160333	0.000205433	0.0010116	0.000605633	0.000171973	0.00091267	0.000798829	0.000175292	0.000156728	0.000411789	0.00118764
PG(20:2/20:2)	0	0.000206093	0.00017888	0.00218808	0.000386533	0.000229428	0.00159751	0.00109632	0	0.000831152	0.000481913	0.0018852
PG(20:2/20:3)	0	0.000626296	0.000441945	0.00141213	0.000616301	0.000371107	0.000846459	0.00272621	0	0.000515243	0.00103356	0.00283343
PG(20:2/20:4)	0.000344212	0	0.000494605	0.00186134	0.00102147	0.00149916	0.00221614	0.00495701	0	0	0.00477189	0.00510853
PG(20:2/20:5)	0	0.000235398	0.000256139	0.00122899	0	4.97e-05	0.00037298	0.000924197	0.000265387	0.000146317	0.000450082	0.000562925
PG(20:2/22:0)	0	7.02e-05	0.000149322	0	0	7.2e-05	0.000421174	0.00103003	9.46e-05	4.145e-05	0.000457909	0.0015912
PG(20:2/22:1)	0	0	7.69e-05	0.00118147	4.79e-05	3.72e-05	0.000355902	0.00122614	6.12e-05	0.000183087	0.000360376	0.00153818
PG(20:2/22:2)	5.15e-05	8.21e-05	0	0.00276348	0	2.185e-05	0.000383882	0.000506896	0	0.00014424	0.000187374	0.00174228
PG(20:2/22:4)	0.000440226	0.000364371	0.000307304	0.00143285	0.000547792	0.000363786	0.00106435	0.00115653	0.000217188	0.000145481	0.000945886	0.0020513
PG(20:2/22:6)	0.000459497	0.000379392	0.000525839	0.00155408	0.000238814	0.000487629	0.000738665	0.00143935	0.000287675	0.000315961	0.000905622	0.00194831
PG(20:3/20:3)	0.00022276	0.000199198	0.000538264	0.00240193	0.000417292	0.000328636	0.00254805	0.00150961	0.000411318	0.000590681	0.000564055	0.00561582
PG(20:3/20:4)	0.000991878	0.000617176	0.00137311	0.00276117	0.000789505	0.000425947	0.00199211	0.00570141	0	0.000362436	0.00126127	0.00441518
PG(20:3/20:5)	0.000153877	7.31e-05	0.000162503	0.00162976	7.53e-05	9.568e-05	0.000491839	0.00107495	7.5e-05	8.06e-05	0.000483289	0.0013427
PG(20:3/22:0)	6.62e-05	0	0.00010895	0.00275414	0	0	0	0.00167837	0	3.35e-05	0.000394211	0.00145478
PG(20:3/22:1)	5.15e-05	4.87e-05	0	0.00168537	6.35e-05	4.16e-05	0	0.00132104	6.96e-05	4.96e-05	0	0.0024272
PG(20:3/22:2)	8.04e-05	8.09e-05	0.000206406	0.0019585	4.33e-05	5.84e-05	0.000468954	0.0016892	8.98e-05	3.38e-05	0.000410234	0.0032513
PG(20:3/22:4)	0.0003199	0.000288592	0.000234952	0.00287235	0.000352817	8.05e-05	0.00053081	0.0015853	0.000278292	0.000237272	0.000806569	0
PG(20:3/22:6)	0.000443912	0.000325658	0.000274275	0.00164956	0.000590376	8.8214e-05	0.00126117	0.0015634	0.00028859	0.000492946	0.000586155	0.00215944
PG(20:4/20:4)	0.000448776	0.000240696	0.000315075	0.00219562	0.000694627	0.00029247	0.0013929	0.00226873	0.000275322	0.000351625	0.00061361	0.00193352
PG(20:4/20:5)	7.85e-05	7.74e-05	0	0.000879452	3.39e-05	4.75e-05	0.000260212	0.00131415	5.41e-05	3.03e-05	0.000437756	0.00187394
PG(20:4/22:0)	6.06e-05	4.385e-05	0	0.00219796	4.12e-05	0.000108471	0.000185074	0.00110551	2.18e-05	2.445e-05	0.000529911	0.00210922
PG(20:4/22:1)	8.14e-05	5.18e-05	0.000173834	0.00363833	1.93e-05	5.48e-05	0	0.00651725	7.68e-05	8.42e-05	0.00045121	0.00292256
PG(20:4/22:2)	7.7e-05	8.81e-05	9.65e-05	0.0022951	7.33e-05	4.87e-05	0.000200045	0.00231746	7.51e-05	0.000124099	0.000310017	0.00485438
PG(20:4/22:4)	0.000288946	5.77e-05	0.000302514	0.00232976	0.000138243	0.000188269	0.000752554	0.00295938	0.000173838	7.0133e-05	0.000764553	0.00151983
PG(20:4/22:6)	7.49e-05	0.000137532	0.000355033	0.000685418	6.77e-05	0.000116856	0.000963393	0.00282412	0.000106002	0.000135459	0.00100161	0.000987091
PG(20:5/20:5)	3.48e-05	7.245e-05	0.000276643	0	0	5.335e-05	0.000151578	0	5.51e-05	5.68e-05	0	0
PG(20:5/22:0)	4.98e-05	0	0	0	4.2e-05	0	0	0.000507047	2.98e-05	0	0	0.0013625
PG(20:5/22:1)	0	3.55e-05	0.000157911	0	4.73e-05	5.335e-05	0	0	4.59e-05	2.48e-05	0.0001859	0.000843543
PG(20:5/22:2)	9.4e-05	4.46e-05	0	0	4.77e-05	5.2e-05	0.000333091	0	6.43e-05	5.99e-05	0.000457483	0.00119237
PG(20:5/22:4)	0.000241922	0.000127069	0.000156793	0	7.83e-05	0.00017893	0.000622189	0.000998976	0.000109621	4.59e-05	0.000522832	0.000759485
PG(20:5/22:6)	0.000251825	8.1343e-05	0.000186595	0.000834477	0.000180312	0.000115612	0.000473425	0	5.51e-05	0.000157518	0.000509227	0.000592286
PG(22:0/22:0)	0	4.11e-05	0	0	0	4.73e-05	0	0	0	6.75e-05	0.000223367	0
PG(22:0/22:1)	0	3.13e-05	0.000144597	0	0	7.39e-05	0.000471726	0.000494431	0	4.775e-05	0.000457472	0
PG(22:0/22:2)	0.000101725	0	0	0.000835846	6.69e-05	3.49e-05	0.00039642	0	0.000138	5.92e-05	0.00038779	0
PG(22:0/22:4)	0.000151459	0.000101511	0.000153729	0.00131219	0	4.075e-05	0.000442836	0.00185967	0	8.56e-05	0.000559736	0
PG(22:0/22:6)	0.000214917	5.88e-05	0.000274882	0.000467592	0.000182132	0.000139572	0.000660078	0	0	8.3749e-05	0.000757014	0.00145933
PG(22:1/22:1)	5.81e-05	0	0	0	3.26e-05	3.94e-05	0.000384822	0	0.000113326	5.56e-05	0.000263944	0
PG(22:1/22:2)	3.05e-05	3.14e-05	0	0	5.39e-05	4.37e-05	0.000263145	0	0	4.72e-05	0.00045907	0
PG(22:1/22:4)	0.000174581	0.000209545	0.000239379	0.000609425	0	0.000232559	0.000699109	0.00139415	0.00027559	9.53e-05	0.000616115	0.000715364
PG(22:1/22:6)	0.000138144	5.8e-05	0.000170898	0.00101639	0.000195586	9e-05	0.000636098	0	0.000161599	0.000144843	0.000597654	0.00143635
PG(22:2/22:2)	8.45e-05	6.22e-05	6.6e-05	0	4.32e-05	4.365e-05	0	0	9.37e-05	5.83e-05	0	0
PG(22:2/22:4)	0.000166468	0.000499139	0.000349446	0.000990439	0.000247089	0.000140554	0.00103541	0.00115286	0.000177139	0.000185961	0.00051988	0.00117622
PG(22:2/22:6)	0	0.00018613	0.000454774	0.00106149	0.000248334	0.000209299	0.000930134	0	6.56e-05	0.000160968	0.000740549	0
PG(22:4/22:4)	0.000159035	0.000220423	0.000696112	0.0016625	0.000390286	0.000287089	0.000725335	0.00274485	0.000112246	0.000155243	0.000774856	0.00112585
PG(22:4/22:6)	0.000289712	7.39e-05	0.000599297	0.000470089	0.000273579	0.000175173	0.00126267	0.00226848	0.00024897	0.000152331	0.00156486	0
PG(22:6/22:6)	0.000268328	0.000209807	0.00044475	0.00115786	0.000502142	0.0011207	0.00135969	0.00221192	0.000244677	4.625e-05	0.000622284	0.00234155
	0.0411156	0.0374476	0.0230976	0.0342007	0.0354304	0.0457066	0.0376661	0.069176	0.0550153	0.101125	0.0393916	0.0780782

## Sheet: LPE
Components	si CTRL_1	si CTRL_2	si CTRL_3	si CTRL_4	si ATG5_1	si ATG5_2	si ATG5_3	si ATG5_4	CQ_1	CQ_2	CQ_3	CQ_4
LPE(14:0)	0	0.164889	0.131616	0.0133009	0	0.437816	0.150386	0.0189508	0.115689	0.759984	0.114153	0.0285344
LPE(14:1)	0.13768	0	0	0	0.0163915	0	0	0	0.196541	0	0	0
LPE(16:0)	2.9424	7.1068	2.22733	0.629929	2.18755	0	5.69774	0.348793	2.20458	0	3.99412	0.242236
LPE(16:1)	6.46826	4.15324	1.32904	0.28728	5.18925	6.19252	2.19094	0.214073	5.67031	21.2815	0.950213	0.232317
LPE(18:0)	7.55811	8.21854	8.26144	3.07055	5.66807	8.04291	4.75464	2.18532	9.06208	28.9676	17.3017	4.7931
LPE(18:1)	18.6831	33.2304	9.27026	3.15493	21.4565	31.6477	9.02966	2.28472	52.5782	144.219	7.04617	3.55763
LPE(18:2)	1.40164	3.7522	0.710357	0.207465	1.36371	3.46912	0.61191	0.16745	3.43568	9.39231	0.349658	0.187619
LPE(18:3)	0.0924279	0.106087	0.0503722	0.0274681	0.121706	0.0445204	0.0148592	0.0136608	0.300005	0.757672	0.0540464	0.0249369
LPE(20:0)	3.0637	1.33365	1.50573	0.240593	4.04424	1.67102	5.23332	0.121955	15.9626	22.9977	3.30466	0.536724
LPE(20:1)	23.7692	14.9675	9.73763	1.28498	27.1362	22.0289	30.3258	0.368379	151.321	389.703	20.5893	2.9795
LPE(20:2)	12.4016	9.21663	3.69213	0.49044	11.4193	12.1994	14.3534	0.205538	44.3831	149.583	6.84208	1.00374
LPE(20:3)	29.1473	48.0532	13.3775	1.32196	22.7649	55.4821	23.7753	0.74904	42.9332	206.095	11.9489	1.39844
LPE(20:4)	69.6605	257.807	40.8178	5.8816	66.9737	401.881	68.6995	8.16891	57.3926	348.771	30.7626	5.18539
LPE(20:5)	0.591774	2.14334	0.390015	0.19751	0.397425	2.8404	0.283928	0.0960422	0.665741	5.38452	0.31494	0.156492
LPE(22:0)	4.61832	1.35022	1.54772	0.336899	5.41802	2.51052	2.80794	0.259558	11.8371	13.8136	2.2532	0.617089
LPE(22:1)	19.8029	7.46289	8.71469	0.843087	23.1975	15.5782	33.4998	0.322847	103.47	240.906	19.6728	1.8059
LPE(22:2)	20.2919	8.7436	10.0761	0.617852	20.519	17.4913	38.3716	0.268931	61.7401	196.512	14.8066	1.02741
LPE(22:4)	99.3078	131.275	89.6139	3.7967	101.084	272.551	249.486	12.234	72.7059	392.651	81.245	4.32495
LPE(22:5)	54.7047	120.096	43.3254	3.48438	47.0248	212.277	92.1139	5.79008	50.8148	349.605	41.0825	3.67738
LPE(22:6)	8.20654	38.2758	16.3811	1.23745	6.56947	77.0681	36.0872	1.16412	6.68729	123.007	17.5911	1.22323
	19.1425	34.8728	13.058	1.35622	18.6276	57.1707	30.8744	1.74912	34.6738	132.22	14.0112	1.65013

## Sheet: PE-O
Components	si CTRL_1	si CTRL_2	si CTRL_3	si CTRL_4	si ATG5_1	si ATG5_2	si ATG5_3	si ATG5_4	CQ_1	CQ_2	CQ_3	CQ_4
PE(O-16:0/16:0)	0.340789	0.176922	0.271691	1.30476	0.248801	0.195687	0.159096	1.10369	0.783312	0.129072	0.144661	1.62869
PE(O-16:0/16:1)	0.0917179	0.0535726	0.0988456	0.453025	0.0866497	0.0896715	0.122604	0.380713	0.380946	0.4802	0.189892	0.910628
PE(O-16:0/18:0)	0.030276	0.0139715	0.0117427	0.115561	0.0116934	0.0145153	0	0.171704	0.00609937	0	0	0.207495
PE(O-16:0/18:1)	0.723694	0.356742	0.67633	3.33914	0.534619	0.374906	0.690449	2.31053	2.04137	2.55659	0.732518	4.85032
PE(O-16:0/18:2)	0.0463367	0.0297861	0.0402605	0.301193	0.0394012	0.0428885	0.0402248	0.2181	0.107423	0.193821	0.0432571	0.318422
PE(O-16:0/18:3)	0.00139211	0.00166579	0.00274856	0.0155724	0.00126852	0.00399054	0.00288543	0.0156867	0.00974134	0.0157289	0.00333498	0.043137
PE(O-16:0/20:0)	0.0136396	0.00458917	0	0.213708	0	0	0.00282417	0.0687922	0	0	0.00838724	0.447634
PE(O-16:0/20:1)	0.352815	0.0666363	0.211147	2.02278	0.21316	0.0406054	0.128543	0.577784	2.08814	0.184298	0.272195	4.49251
PE(O-16:0/20:2)	0.0464773	0.0194771	0.11123	0.644843	0.0475555	0.0283431	0.146429	0.264805	0.71	0.976893	0.200522	1.55852
PE(O-16:0/20:3)	0.0716573	0.0595918	0.0619258	1.25074	0.0217193	0.0411226	0.102418	0.661287	0.333316	0.750689	0.145837	1.33401
PE(O-16:0/20:4)	0.408662	1.00239	0.772951	5.81699	0.304642	1.07944	0.446313	6.0701	0.395212	1.30606	0.606753	4.6334
PE(O-16:0/20:5)	0.233801	0.281782	0.229653	0.596928	0.249161	0.307518	0.198335	0.450949	0.220826	0.432885	0.245343	0.487075
PE(O-16:0/22:0)	0	0.00301438	0.00101686	0.0357308	0.00224906	0.00122185	0.00126289	0.0191192	0	0.0116676	0.0018092	0.0360877
PE(O-16:0/22:1)	0.0789292	0.013216	0.0377141	0.620414	0.0570931	0.00475731	0.0120812	0.166351	0.34739	0.0217528	0.033836	1.13007
PE(O-16:0/22:2)	0.138136	0.0210868	0.104472	0.555672	0.0985982	0.0279924	0.111185	0.277705	0.572199	0.855618	0.128108	0.901018
PE(O-16:0/22:4)	0.797118	0.823403	1.28128	4.09265	0.637582	1.02266	1.42474	10.7448	0.73597	1.94057	1.14775	3.56585
PE(O-16:0/22:5)	1.58835	2.15237	2.61011	4.87472	1.34587	2.38487	2.76256	7.90659	1.80953	6.70173	3.40587	4.68452
PE(O-16:0/22:6)	0.194048	0.216039	0.356532	1.47122	0.131455	0.222694	0.30978	1.54294	0.190539	0.858031	0.389187	1.61957
PE(O-18:0/18:0)	0.0975888	0.0368767	0.0158536	0.268036	0.0720129	0.0304112	0	0.258346	0.164159	0.21995	0.0130915	0.592464
PE(O-18:0/18:1)	4.54877	3.26091	3.99354	11.1769	4.2236	3.21176	3.91886	11.4736	5.26261	5.22844	3.5731	14.5754
PE(O-18:0/18:2)	0.370773	0.267213	0.279703	0.998393	0.320843	0.329865	0.263895	1.29068	0.561897	0.606622	0.326166	1.26713
PE(O-18:0/18:3)	0.0112476	0.00633777	0.0161035	0.0695327	0.0151646	0.00923048	0.0164293	0.0508557	0.0513235	0.0605839	0.0257601	0.120834
PE(O-18:0/20:0)	0.00318295	0.00228533	0.00247909	0.102145	0	0.000715218	0.00664601	0.0573129	0.134174	0.0242464	0.0297109	0.246475
PE(O-18:0/20:1)	0.292107	0.121266	0.0947761	1.40965	0.249059	0.0834712	0.0880348	0.471888	0.973709	0.40778	0.133794	2.84002
PE(O-18:0/20:2)	0.18821	0.112892	0.169446	0.688089	0.190684	0.101597	0.198905	0.391847	0.659914	0.60228	0.183773	1.37334
PE(O-18:0/20:3)	0.619133	0.398476	0.688961	2.06403	0.287683	0.44866	0.925702	1.88087	0.54945	1.6754	0.955399	2.37494
PE(O-18:0/20:4)	1.45528	2.06507	2.36138	6.72461	0	2.41303	2.21158	8.58057	1.0683	2.71343	2.24361	4.84669
PE(O-18:0/20:5)	0.149846	0.194394	0.14597	0.329297	0.164854	0.225372	0.153877	0.374132	0.125489	0.227887	0.165547	0.188506
PE(O-18:0/22:0)	0	0.00065285	0.000677141	0.0207921	0.00272975	0.00093915	0.00408284	0.0156999	0.0289174	0.00820594	0.00811088	0.0636493
PE(O-18:0/22:1)	0	0.00970022	0.0102016	0.387841	0	0.00159275	0.0234499	0.110251	0.30683	0.145331	0.0769118	0.778639
PE(O-18:0/22:2)	0.11115	0.037979	0.0697021	0.420992	0.154616	0.032376	0.114927	0.220054	0.430542	0.167422	0.0840903	0.671892
PE(O-18:0/22:4)	1.15484	1.47201	1.61758	3.38414	0.441997	2.09182	3.15015	10.3175	0.0531162	1.00521	1.93947	2.54925
PE(O-18:0/22:6)	0.329343	0.476572	0.594825	0.845424	0.288535	0.636668	0.60385	1.99212	0.0105468	0.680064	0.564715	0.971935
	0.43907	0.416936	0.513359	1.71562	0.316464	0.469709	0.555822	2.13446	0.639787	0.945105	0.546136	2.0094

[truncated: 4 more sheets: PE-P, PC, LPC, PE]
