# Supplementary material for: Lipid droplet degradation by autophagy connects mitochondria metabolism to Prox1-driven expression of lymphatic genes and lymphangiogenesis
Source: Nat Commun. 2022 May 19;13:2760. doi: 10.1038/s41467-022-30490-6 (PMC9120506; doi:10.1038/s41467-022-30490-6)
Supplement: Supplementary file 3 — Source Data [file 41467_2022_30490_MOESM3_ESM.zip › Source Data Agostinis.xlsx]

## Sheet: Figure 1
	A		LC3B				p62				ATG5
			si CTRL	si ATG5	CQ		si CTRL	si ATG5	CQ		si CTRL	si ATG5	CQ
			2.09079	0.398078	17.0454		1.04213	1.26178	4.56656		0.299993	0.045508	0.195283
			1.44539	0.40144	18.3903		1.11989	1.20854	4.60644		0.154668	0.00158	0.156068
			0.76058	0.39087	22.3056		1.15926	1.15653	1.70817		0.151565	0.001204	0.356112
	B		representative pictures GFP-LC3
	C
			si CTRL	si ATG5	CQ		Exp1				Exp2				Exp3
			19.4783	10.1053	43.1134		Scr CTRL	siATG5	25µM CQ		CTRL	si ATG5	CQ			CTRL	ATG5	CQ
			19.5484	8.13044	39.4						24	6	35			33	8	29
			19.5185	10.4737	50.0278		35	14	53		13	7	59			11	7	40
			(=averages per experiment)				35	13	66		43	10	64			12	7	39
							11	3	44		18	9	40			23	7	35
							18	11	36		16	14	28			24	6	39
							12	13	74		15	10	38			13	7	35
							11	4	32		36	17	39			43	10	28
							35	16	26		24	10	54			18	8	38
							18	12	27		39	13	31			16	8	39
							19	16	67		19	9	30			15	10	54
							7	18	44		7	6	60			36	8	31
							20	7	70		33	10	31			24	10	30
							13	8	54		16	6	58			39	6	31
							16	5	49		10	17	59			19	9	58
							34	0	55		11	6	36			7	6	36
							17	11	51		15	13	54			33	8	51
							31	3	49		22	6	36			16	7	36
							12	26	68		9	16	44			10	8	39
							26	6	23		21	14	74			11	6	48
							36	13	31		22		48			15	8	37
							22	10	62		23		75			22	6	35
							16	3	38		14		37			9	13	55
							12	6	25		12		57			21	14	36
							21	12	37		23		58			22		47
							24	2	46		12		75			23		48
							32	12	26		21		36			14		42
							9	7	30		9		79			12		39
							27	13	36				51			23		29
							7	4	38				50			12		35
							14	5	43				46			21		43
							15	9	41				60			9
							7	10	37				64
							15	2	46				36
							10	11	69				65
							22	10	48				44
							9	4	54				50
							18	5	52
							31	12	45
							25	17	41
							10	16	40
							13	14	34
							14	7	33
							7	35	61
							36	12	50
							15	16	33
							29	8	49
							22	13	38
							22	5	42
							13	10	60
							15	7	33
							30	10	27
							19	7	46
							13	9	36
							4	44	36
							31	11	28
							24	11	52
							36	16	59
							22	7	22
							26	14	41
							21	6	27
							16	5	45
							16	14	47
							19	9	55
							28	13	36
							8	3	59
							8	11	31
							14	6	38
							12	5	43
							36	9	33
							23	4	42
								7	47
								11	37
								17	44
								15	72
								4	24
								3	39
								1	34
									32
									40
									44
									45
									27
									32
									25
									76
									48
									32
									45
									52
									30
									40
									45
									44
									42
									60
									39
									48
									30
	D		Representative pictures sprouting assay
	E		Sprouting				(also add the raw data of each experiment, not just the averages?)
			si CTRL	si ATG5			Exp1				Exp2			Exp3				Exp4
			9.5	2.3			si Ctrl+VC	si ATG5+ VC			si Ctrl+VC	si ATG5+ VC		si Ctrl+VC	si ATG5+ VC			SCR+VC	si ATG5+VC
			7.36364	5.72727			6	4			5	5		16	6
			10	5.3913			12	2			10	4		4	6			7	4
			11.3	4.6			11	1			12	8		10	7			16	4
							9	2			6	6		13	3			17	6
			(=averages per experiment)				10	3			5	5		10	3			10	5
							6	0			6	6		12	7			5	6
							11	3			6	8		14	7			13	8
							9	2			7	4		8	4			10	4
							12	3			10	6		11	7			13	2
							9	3			8	4		7	7			12	4
											6	7		8	3			10	3
														9	1
														10	4
														8	4
															8
															15
															14
															5
															3
															3
															3
															3
															1
	F		Proliferation
			si CTRL	si ATG5
			19136.7	8741.33
			22030.3	8875
			16866.8	13324.1
	G		Migration
			si CTRL	si ATG5
			92.006	62.8756
			98.0194	55.8727
			98.5678	68.6474
	H		Cell death assay
			si CTRL	si ATG5
			3.93	3.92
			6.35	5.3
			4.27	5.21
	I		Representative picture immunofluorescent spheroid
	J		Representative picture cornea LYVE1
	K		Representative pictures cornea CD31/LYVE1
	L		End point density				Branching density			Length density			Surface density
			WT	LEC ATG5-/-			WT	LEC ATG5-/-		WT	LEC ATG5-/-		WT	LEC ATG5-/-
			46.91	31.8752			43.1465	28.787		5.86811	3.45054		0.256449	0.140088
			64.1902	36.3486			58.3049	33.4194		4.97388	3.79963		0.177323	0.163488
			76.7061	28.9388			69.4323	22.6997		7.54521	2.83628		0.275203	0.123505
			71.9078	43.9665			66.9487	39.2558		5.99227	4.18315		0.218284	0.148178
			63.5065	40.105			60.5892	38.5772		6.29176	4.83957		0.241879	0.208312
	M		End point density				Branching density			Length density			Surface density
			WT	LEC ATG5-/-			WT	LEC ATG5-/-		WT	LEC ATG5-/-		WT	LEC ATG5-/-
			70.4708	148.255			61.0076	109.766		6.07706	8.99438		0.155345	0.213475
			125.317	163.891			104.2	130.473		7.08626	9.2448		0.117731	0.214875
			183.889	132.024			149.767	103.267		11.1131	10.688		0.252712	0.286358
			158.184	39.3007			133.358	30.1202		10.3462	3.65717		0.234575	0.109771
			160.928	153.213			126.628	122.93		10.4414	9.79275		0.23304	0.218299

## Sheet: Supplementary Figure 1
	A		Representative images sprouting with CQ
							Exp1			Exp2			Exp3
	B		Sprouting with CQ				siCTRL+VC	CQ+VC		siCTRL+VC	CQ+VC		siCTRL+VC	CQ+VC
			CTRL	CQ			23	15		23	9		8	3
			24.5	12.6			30	10		30	13		16	14
			15.4286	8.71429			29	17		31	1		8	7
			17.75	10.6667			16	1		16	5		20	7
							23	15		8	4		9	15
			(=averages per experiment)				18	11		11	4		18	7
							29	15		10	6		20	4
							30	10		9	6		26	20
							23	9		7	10		19	15
							24	15		17	8		24	9
								19		17	10		20	14
								16		12	14		25	13
								14		7	15
								12		18	17
								10
							24.5	12.6		15.4286	8.71429		17.75	10.6667
	C		Proliferation CQ
			CTRL	CQ
			16980	4769.67
			19821.5	5244
			16980	7038.34
	D		Migration CQ
			CTRL	CQ
			100	26.2189
			98.6276	29.3968
			92.225	38.2311
	E		Representative images sprouting leupeptin
	F		Sprouting leupeptin					EXP1			EXP2			EXP3
								CTRL	NH4CL Leupeptin		CTRL	NH4CL Leupeptin		CTRL	NH4CL Leupeptin
			CTRL	NH4CL Leupeptin				6	0		7	4		9	0
			10.8462	0.555556							6	1
			12.0556	4.7037				8	2					9	1
			9.27273	1.4							6	5			0
								18	0					7
			(=averages per experiment)								3	1			1
								4	0					13
											10	9			1
								13	1		3	3		15
															0
								13	0		4	4		10
														8	6
								10	2		3	2
												6		9	1
								4	0		14	5			2
														9
								10	0		20	6			2
														9
								14			10	3
														4
								13			22	3
														9.27273	1.4
								12			17	7
								16			10	1
											21	11
								10.8462	0.555556
											25	5
											18	4
											18
												5
												6
												10
												0
												3
												6
												11
												3
												3
											12.0556	4.7037
	G		Picture of Cre recombinase gel
	H		Representative picture ATG5/LYVE1 staining corneas
	I		Representative pictures LC3B/LYVE1 staining corneas
	J		Representative images LYVE1 corneas CQ
	K		End point density				Branching density			Length density			Surface density
			CTRL	CQ			CTRL	CQ		CTRL	CQ		CTRL	CQ
			41.66	44.8249			41.66	41.2832		4.1493	3.2796		0.149939	0.101707
			50.2393	47.1607			50.2393	44.206		5.29828	5.22927		0.190735	0.215621
			43.6703	37.1974			43.6703	37.1974		3.39189	3.89365		0.100079	0.144513
			59.0811	49.684			59.0811	41.425		4.39251	5.54004		0.116803	0.209711
			43.4393	39.191			43.4393	35.821		3.33328	4.30875		0.097084	0.135708
			67.515	45.512			61.322	41.72		5.02	3.69827		0.13608	0.0958
			46.972	18.59			44.357	15.566		5.02	4.219		0.22524	0.15267
			45.204	29.855			40.644	25.854		4.373	3.155		0.16504	0.13253
			62.01				57.846			5.762			0.16733
			60.722				56.868			5.744			0.23912
			67.608				58.671			5.163			0.18942
			53.4655	39.0019			50.7089	35.3841		4.69521	4.16545		0.161534	0.148533
	L		Representative images CD31 corneas CQ
	M		End point density				Branching density			Length density			Surface density
			CTRL	CQ			CTRL	CQ		CTRL	CQ		CTRL	CQ
			165.893	86.8426			135.906	69.5493		9.09721	6.71169		0.181917	0.178125
			209.162	93.5821			159.375	71.4026		9.55473	6.61028		0.158923	0.182449
			165.262	88.1962			131.71	73.3724		8.89437	7.50943		0.158043	0.235965
			315.718	90.5342			256.651	74.261		14.625	7.16779		0.249134	0.231968
			239.917	83.2252			205.368	68.0694		13.4411	6.1703		0.233573	0.15456
			163.205	82.1548			136.045	66.4564		11.547	7.24548		0.251439	0.218903
			70.4708	102.969			61.0076	81.0644		6.07706	6.69754		0.155345	0.163993
			125.317	78.2361			104.2	62.9705		7.08626	6.86795		0.117731	0.195807
			183.889	114.496			149.767	93.5245		11.1131	6.59851		0.252712	0.129386
			158.184	155.28			133.358	126.499		10.3462	10.7753		0.234575	0.243881
			160.928	141.288			126.628	115.853		10.4414	9.23716		0.23304	0.21043
				146.929				122.138			9.66299			0.266898
				154.887				127.71			10.1339			0.268496
				41.4085				34.1593			3.99472			0.109769
			177.995	104.288			145.456	84.7879		10.2021	7.52736		0.202403	0.199331

## Sheet: Figure 2
	A		VEGFR3				LYVE1				ATG5
			si CTRL	si ATG5	CQ		si CTRL	si ATG5	CQ		CTRL	ATG5	CQ
			1.572	1.23876	0.879441		0.966946	0.522507	0.380728		0.132584	0.022008	0.140771
			1.34185	0.891108	0.489586		1.53846	0.809834	0.786862		0.299993	0.045508	0.195283
			1.67135	1.10393	0.922134		1.47195	0.818384	0.935437		0.154668	0.00158	0.156068
			2.19787	1.03221	0.81516		1.32579	0.584104	0.985029		0.151565	0.001204	0.356112
							1.50521	0.657381	0.938674
	B		PROX1				NR2F2				ATG5
			si CTRL	si ATG5	CQ		si CTRL	si ATG5	CQ		si CTRL	si ATG5	CQ
			1.45133	0.883097	0.440476		0.869081	0.387578	0.113745		0.132584	0.022008	0.140771
			1.45133	1.00245	0.533376		0.668156	0.397687	0.099763		0.299993	0.045508	0.195283
			1.59982	0.778373	0.778294		1.2934	0.461645	0.402571		0.154668	0.00158	0.156068
			1.61249	1.02062	0.826158		0.654796	0.306588	0.266219		0.151565	0.001204	0.356112
			1.61249	0.87647	0.439239		0.543353	0.385097	0.151322
			1.29018	0.670853	0.371138		0.94	0.417791	0.377354
	C		VEGFR3				LYVE1				ULK1	(upper part)			PROX1			ULK1	(lower part)
			si CTRL	si ULK1			si CTRL	si ULK1			si CTRL	si ULK1			si CTRL	si ULK1		si CTRL	si ULK1
			0.995224	0.545581			2.95988	0.768433			0.782051	0.0865187			1.47232	0.811924		0.337499	0.188083
			1.01447	0.459753			3.31893	1.53427			0.593675	0.0643235			2.32701	1.45772		0.257568	0.127037
			0.99703	0.764839			3.11589	1.30257			0.578375	0.108483			2.5451	1.58371		0.522802	0.259041
															2.27778	0.963353		0.24107	0.151737
															2.06881	1.17316		0.423082	0.237881
															2.1382	1.19797
	D		VEGFR3
			si CTRL	si ATG5	CQ
			1.5966	0.752623	0.632878
			1.99308	0.904379	1.18099
			1.79484	0.629027	0.958503
	E		LYVE1
			si CTRL	si ATG5	CQ
			1.44765	0.035701	0.149571
			0.711095	0.183455	0.116169
			0.995239	0.09218	0.179456
			1.31113	0.122334	0.166051
	F		PROX1
			si CTRL	si ATG5	CQ
			2.47959	0.484511	0.370822
			3.21384	1.1078	0.445995
			2.67252	0.431819	0.27649
			2.49614	0.526571	0.435215
			2.88786	1.18247	0.654924
			2.73758	1.13603	0.783117
	G		NR2F2
			si CTRL	si ATG5	CQ
			2.17057	0.770076	0.585634
			1.73276	1.64498	0.583608
			2.14068	0.872831	1.0118
	H		VEGFR3
			si CTRL	si ULK1
			1.0623	0.299825
			0.937698	0.258313
			1.00173	0.421177
			0.998267	0.48717
	I		LYVE1
			si CTRL	si ULK1
			1.20048	0.11944
			2.15954	0.205274
			1.6249	0.72214
	J		PROX1
			si CTRL	si ULK1
			1.09667	0.798478
			1.09809	0.560583
			1.64718	0.604997
	K		NR2F2
			si CTRL	si ULK1
			1.13214	0.667074
			0.817327	0.634386
			0.976884	0.629522
			1.04875	0.760548
	L		Representative pictures VEGFR3/LYVE1 staining corneas
								Exp1			Exp2				Exp3
	M		WT	LEC-Atg5-/-				WT	LEC-Atg5-/-		WT	LEC-Atg5-/-			WT	LEC-Atg5-/-
			6.43e-11	2.26e-11				6.43e-11	2.26e-11		5.05e-11	4.38e-11			5.47e-11	3.86e-11
			5e-11	4.83e-11				5e-11	4.83e-11		4.95e-11	3.33e-11			4.92e-11	3.95e-11
			5.57e-11	3.85e-11				5.57e-11	3.85e-11		5.16e-11	4.2e-11			3.49e-11	4.24e-11
			5.11e-11	4.59e-11				5.11e-11	4.59e-11		5.87e-11	4.87e-11			4.33e-11	3.55e-11
			4.86e-11	4.61e-11				4.86e-11	4.61e-11		5.17e-11	4.67e-11
			5.32e-11	5.66e-11				5.32e-11	5.66e-11		4.98e-11	3.3e-11
			5.9e-11	5.19e-11				5.9e-11	5.19e-11		6.45e-11	3.03e-11
			5.88e-11	3.96e-11				5.88e-11	3.96e-11		4.95e-11	1.92e-11
			4.82e-11	4.22e-11				4.82e-11	4.22e-11		3.8e-11	2.96e-11
			6.76e-11	4.84e-11				6.76e-11	4.84e-11		4.68e-11	4.09e-11
			5.05e-11	4.38e-11							3.98984e-11
			4.95e-11	3.33e-11							3.73178e-11
			5.16e-11	4.2e-11							4.76191e-11
			5.87e-11	4.87e-11
			5.17e-11	4.67e-11
			4.98e-11	3.3e-11
			6.45e-11	3.03e-11
			4.95e-11	1.92e-11
			3.8e-11	2.96e-11
			4.68e-11	4.09e-11
			3.99e-11	3.86e-11
			3.73e-11	3.95e-11
			4.76e-11	4.24e-11
			5.47e-11	3.55e-11
			4.92e-11
			3.49e-11
			4.33e-11

## Sheet: Supplementary Figure 2
	A
				VEGFR3			C	Prox1				D	LC3B
				CTRL	NH4Cl-leupeptin			CTRL	NH4Cl-leupeptin				CTRL	NH4Cl-leupeptin
				0.472999	0.302043			0.599298	0.352697				0.0621436	1.60726
				0.532719	0.353687			0.50661	0.302393				0.101086	2.29844
				0.516006	0.361949			0.736797	0.575155				0.135172	2.39591
				CTRL	Leupeptin			CTRL	Leupeptin				CTRL	Leupeptin
			Average	0.507241	0.339226		Average	0.552954	0.327545			Average	0.0994672	2.10054
			STD	0.0251561	0.0265083		STD	0.0463439	0.025152			STD	0.0298357	0.351061
			P	0.00288693			P	0.0506039				P	0.00130385
	B
		VEGFR3			PROX1			LYVE1			ATG7
		si CTRL	si ATG7		si CTRL	si ATG7		si CTRL	si ATG7		si CTRL	si ATG7
		0.916283	0.687997		1.02202	0.717068		1.76554	1.08938		0.14413	0.056189
		1.06234	0.663297		0.974151	0.747679		1.80418	1.08881		0.199359	0.070203
		0.900282	0.605746		1.05688	0.713475		2.0319	0.91896		0.110831	0.045719
											0.112562	0.018133
	C		PROX1
			si CTRL	si ATG7
			1.27082	0.413049
			0.984282	0.588764
			0.719539	0.444444
			1.29142	0.351758
	D		NR2F2
			si CTRL	si ATG7
			1.19489	0.827191
			1.41781	0.992908
			1.0863	0.540745
	E		VEGFR3
			si CTRL	si ATG7
			1.12779	0.599865
			1.04699	0.480863
			1.03833	0.253283
	F		LYVE1
			si CTRL	si ATG7
			1.20613	0.354916
			1.07404	0.588563
			1.19489	0.827191
	G		VEGFR1
			si CTRL	si ATG5	CQ
			0.88981	0.813601	1.75463
			0.650767	0.774021	1.45737
			0.97283	0.985893	0.820038
	H		VEGFR2
			si CTRL	si ATG5	CQ
			1.0318	0.8822	0.9617
			0.9054	1.4876	1.5688
			1.3037	0.8209	0.9469
	I		VE cadherin
			si CTRL	si ATG5	CQ
			1.02297	0.792212	1.13783
			0.776994	1.36912	1.45142
			1.31574	0.658014	0.796506
	J		CD34
			si CTRL	si ATG5	CQ
			1.26069	0.92244	2.02613
			0.826561	1.36721	2.21193
			0.244564	0.168469	0.548723
	K		NRP1
			si CTRL	si ATG5	CQ
			1.11312	0.856795	0.886512
			0.837242	1.21056	0.753707
			0.976773	0.75487	1.27307
	L		ICAM1
			si CTRL	si ATG5	CQ
			0.995647	0.526978	0.97939
			0.610975	0.749961	1.17711
			1.36906	1.07095	0.862577
	M		Representative images CD31/LYVE1 staining corneas pocket assay
	N		End point density				Branching density			Length density			Surface density
			WT	LEC Atg5-/-			WT	LEC Atg5-/-		WT	LEC Atg5-/-		WT	LEC Atg5-/-
			5.2007	2.8197			1.3304	1.1279		0.5337	0.48919		0.025038	0.012744
			6.7304	7.9696			4.5593	4.8237		0.41797	0.82442		0.011342	0.024721
			4.6846	3.9717			2.0931	2.0851		0.18591	0.33918		0.0052039	0.0093478
			8.3942	6.8573			4.5511	4.0001		1.2025	0.50888		0.038978	0.016351
			11.16	7.4691			7.121	4.8262		1.066	0.54281		0.032944	0.013905
			5.2504	7.6161			2.8826	4.8203		0.7119	0.78297		0.021911	0.019559
			8.4009	6.3715			5.7083	3.1352		0.82024	0.54573		0.02651	0.017498
			2.5113	10.79			0.43674	8.0925		0.21002	1.0105		0.0067232	0.030387
			6.7767	5.2818			3.6143	2.9219		0.61472	0.55517		0.020719	0.018498
			8.425				5.0966			0.85322			0.023284
	O		End point density				Branching density			Length density			Surface density
			WT	LEC Atg5-/-			WT	LEC Atg5-/-		WT	LEC Atg5-/-		WT	LEC Atg5-/-
			0	37.9725			0	19.6442		0	1.47431		0	0.0173437
			28.3412	31.354			14.985	17.6169		1.16989	1.43423		0.0169453	0.0154159
			28.9181	21.0714			17.0517	11.5297		1.26962	0.949121		0.0238918	0.0124631
			34.343	28.4577			19.7548	15.886		1.35677	0.961276		0.0191488	0.012728
			29.9559	43.7805			19.1804	26.3142		1.34291	1.71447		0.0230988	0.0232903
			39.4292	43.5759			19.972	31.6215		1.67613	2.04059		0.0202135	0.0276749
			29.1878	40.9596			19.279	25.0814		1.15823	1.82733		0.0175396	0.0251662
			50.2255	34.6679			26.9689	28.6734		1.90231	1.91753		0.023654	0.0320206
			21.5726	42.0705			9.71331	21.1478		0.70267	1.32141		0.00900692	0.0159169
			40.9809	40.9809			21.7386	21.7386		1.38661	1.38661		0.0182098	0.0182098

## Sheet: Figure 3
	A		Representative images lipid droplets
	B		Nr of lipid droplets				Exp1					Exp2					Exp3
							si CTRL	si ATG5	CQ			si CTRL	si ATG5	CQ			si CTRL	si ATG5	CQ
			si CTRL	si ATG5	CQ		6	5	27			16	20	9			8	42	26
			4.8	17.5424	20.6429		9	10	27			20	23	5			12	31	15
			9.22321	26.8243	19.806		10	20	14			18	21	29			6	18	8
			12.2386	28.3814	18.1538		7	16	31			12	49	9			9	20	16
							15	41	10			14	23	8			37	48	13
							11	13	19			10	18	25			23	16	50
							4	20	16			8	13	16			30	24	9
							8	18	15			11	17	19			7	14	50
							2	9	15			8	20	17			14	18	16
							2	35	11			12	19	23			7	10	31
							5	29	16			10	24	18			14	7	22
							0	4	13			12	27	15			13	47	21
							8	18	12			8	60	10			9	37	35
							4	17	19			7	33	29			6	17	16
							4	28	14			11	30	14			5	30	15
							1	14	10			12	19	16			23	19	23
							4	5	24			17	28	13			3	44	13
							9	14	14			11	60	20			8	26	15
							5	18	14			11	43	48			10	30	16
							5	18	8			11	46	40			6	31	12
							4	11	21			5	50	28			6	36	14
							3	14	10			5	27	34			16	19	12
							1	23	20			5	36	28			5	44	45
							4	5	8			10	11	16			6	31	12
							4	27	10			13	28	14			18	23	14
							8	16	15			17	18	15			8	25	13
							2	13	29			12	19	26			7	17	14
							3	17	19			13	17	11			9	29	13
							5	8	17			8	21	8			6	33	28
							2	11	14			15	13	22			22	31	13
							3	18	18			9	15	23			6	26	15
							5	10	42			5	36	8			6	35	11
							6	17	32			8	28	21			27	21	12
							7	27	14			7	34	22			10	36	20
							5	10	8			8	32	20			13	15	15
							3	15	50			9	20	30			16	13	26
							5	45	34			9	19	20			8	22	14
							12	12	14			8	20	13			6	24	14
							25	18	17			8	14	27			21	35	24
							2	13	21			12	26	28			21	20	16
							0	9	13			8	24	37			7	31	14
							5	9	23			4	20	3			12	34	13
							1	38	30			5	33	24			12	31	13
							2	26	17			4	23	21			11	23	24
							4	11	29			3	18	15			9	16	14
							4	13	42			7	28	24			4	17	16
							0	50	16			7	32	19			12	17	13
							3	13	48			5	27	11			30	36	14
							4	13	35			9	30	11			16	46	12
							6	27	31			10	29	27			7	35	14
							1	22	26			6	31	22			33	32	16
							4	18	23			7	29	18			31	24	14
							2	18	16			16	31	43			16	34
							8	14	35			5	47	9			18	20
							5	19	10			4	25	13			25	40
							5	19	20			5	20	28			7	13
							3	10				6	22	20			5	25
							5	12				10	31	17			9	15
							2	12				14	26	20			5	30
							1					7	18	22			18	37
							10					7	29	14			12	20
							5					8	24	9			19	39
							0					14	28	48			8	20
							4					14	43	26			11	26
							2					8	30	8			16	22
							3					9	47	13			19	45
							2					15	17	8			8	10
							0					11	17				16	14
							0					5	20				5	40
							4					9	30				8	20
							3					6	30				8	35
							1					9	15				12	35
							2					6	14				11	52
							1					6	20				13	23
							2					4					7	21
							2					4					9	51
							5					13					4	32
							6					17					5	37
							4					6					30	40
							4					9					8	24
							7					20					7	20
							3					10					10	19
							4					9					15	31
							10					9					13	16
							4					7					8	23
							9					10					12	33
							1					17					5	45
							3					12					4	38
							2					8						26
							13					8						42
							8					11						36
							5					13						41
							9					13						28
							14					7						30
							6					5						44
							5					11						39
							7					13						23
							8					6						33
							8					6						22
							4					3						23
							0					5						28
							2					9						22
							1					12						16
							2					6						31
							1					7						19
							12					4						24
							8					11						24
							4					7						15
							11					10						21
							4					9						28
							2					4						27
							4					4						39
							2											33
							7											30
							9				Average	9.22321	26.8243	19.806				52
																		46
						Average	4.8	17.5424	20.6429									26
																		30
																Average	12.2386	28.3814	18.1538
	C		Representative images mcherry-LC3/Bodipy staining
	D		Bodipy LC3 colocalization
								Exp1				Exp2				Exp2
			CTRL	CQ				CTRL	CQ			CTRL	CQ			CTRL	CQ
			0.31	0.81				0.31	0.81			0.49	0.75			0.43	0.54
			0.6	0.89				0.6	0.89			0.41	0.68			0.42	0.76
			0.29	0.72				0.29	0.72			0.4	0.56			0.27	0.61
			0.36	0.61				0.36	0.61			0.36	0.63			0.65	0.53
			0.26	0.45				0.26	0.45			0.46	0.69			0.45	0.44
			0.41	0.68				0.41	0.68			0.34	0.81			0.4	0.3
			0.16	0.61				0.16	0.61			0.32	0.78			0.5	0.36
			0.3	0.62				0.3	0.62			0.42	0.61			0.9	0.43
			0.37	0.75				0.37	0.75			0.41	0.69			0.5	0.84
			0.38	0.48				0.38	0.48			0.34	0.78			0.4	0.71
			0.39	0.76				0.39	0.76			0.36	0.78			0.3	0.82
			0.37	0.79				0.37	0.79			0.37	0.85			0.36
			0.46	0.65				0.46	0.65			0.38	0.84			0.43
			0.32	0.85				0.32	0.85			0.25	0.78			0.39
			0.32	0.75				0.32				0.28	0.68			0.73
			0.31	0.68				0.31				0.23				0.3
			0.27	0.56				0.27				0.25				0.36
			0.44	0.63				0.44				0.35				0.43
			0.39	0.69				0.39				0.46				0.39
			0.35	0.81				0.35				0.48				0.73
			0.48	0.78				0.48				0.38				0.37
			0.49	0.61
			0.41	0.69			Averge	0.359048	0.690714		Averge	0.368571	0.727333			0.462381	0.576364
			0.4	0.78
			0.36	0.78
			0.46	0.85
			0.34	0.84
			0.32	0.78
			0.42	0.68
			0.41	0.79
			0.34	0.54
			0.36	0.76
			0.37	0.61
			0.38	0.53
			0.25	0.44
			0.28	0.3
			0.23	0.36
			0.25	0.43
			0.35	0.84
			0.46	0.71
			0.48	0.82
			0.38
			0.43
			0.42
			0.27
			0.65
			0.45
			0.4
			0.5
			0.9
			0.5
			0.4
			0.3
			0.36
			0.43
			0.39
			0.73
			0.3
			0.36
			0.43
			0.39
			0.73
			0.37
	plotted graph		0.396667	0.675854
	E		Triglycerides
			si CTRL	si ATG5
			0.113586	0.204914
			0.157953	0.533514
			0.181094	0.335443
			0.085412	0.297379
	F		Representative images LYVE1 BODIPY cornea
	G
			WT	LEC-ATG5 -/-
			477.613	941.994						WT1	WT2	WT3	WT4	WT5	WT6	KO1	KO2	KO3	KO4	KO5	KO6
			310.533	635.21						564.703	2.08034	381.854	820.875	43.5579	37.4421	830.706	406.202	492.393	509.208	751.588	984.179
			365.121	336.604						466.032	440.717	336.104	1085.9	389.516	42.2732	1111.53	822.152	45.957	1025.19	1257.58	819.265
			892.697	744.975						471.755	383.104	330.592	678.183	166.652	160.533	889.027	128.058	137.286	1061.41	678.017	920.257
			340.353	851.448						439.186	360.873	388.044	842.164	135.372	124.487	1044.06	1443.95	83.9809	193.05	572.22	1233.7
			266.781	969.916						446.387	365.891	389.013	722.58	122.268	119.788	834.65	1118.82	55.4487	1437.13	997.831	892.182
													791.696	119.119	52.2864		679.442	11.9822	1103.6
													660.235	110.567	116.541		262.817	0.777856	279.731
													1539.95	29.3682	55.7125		220.236	415.086	350.479
														1121.03	933.62			400.24
														797.824	1025.13			783.118
														708.608				792.038
																		820.935
									Averages									702.453
									Intensity /vessel are	477.613	310.533	365.121	892.697	340.353	266.781	941.994	635.21	336.604	744.975	851.448	969.916
	H		Representative images LYVE1 BODIPY cornea

## Sheet: Supplementary Figure 3
	A
			Tomm 20				Opa1				ATG5
			si CTRL	si ATG5			si CTRL	si ATG5			si CTRL	si ATG5
			0.602608	0.563299			0.683857	0.6568			2.13219	0.595024
			0.326225	0.469515			0.500203	0.653415			2.12953	0.731852
			0.450549	0.381281			0.541626	0.495899			2.08017	0.0885493
		Average	0.459794	0.471365		Average	0.575229	0.602038		Average	2.11396	0.471809
	B		Mitotracker green
			si CTRL	si ATG5
			4260	3774
			4647	2604
			5492	4390
	C		MFI TMRM
			si CTRL	si ATG5
			2035	1867
			2180	1464
			1881	1636
	D		Ratio MFI mitosox red / MFI TMRM						Mitosox			TMRM
			si CTRL	si ATG5					si CTRL	si ATG5		si CTRL	si ATG5
			0.212776	0.266202					518	427		2035	1867
			0.237615	0.291667					952	912		2180	1464
			0.506114	0.557457					980	1008		1881	1636
	E		Representative images LAMP1 TOM22
	F		si CTRL	si ATG5
			0.207	0.123
			0.04	0.386
			0.071	0.186
			0.17	0.277
			0.297	0.3
			0.19	0.135
			0.129	0.221
			0.363	0.25
			0.132	0.122
			0.069	0.254
			0.218	0.305
			0.147	0.22
			0.233	0.133
			0.23	0.197
			0.291	0.147
			0.231	0.174
			0.144
	E		Flow plot BEC vs LEC
	H		Histograms MFI CD36
	I		BEC WT	LEC WT	BEC Atg5-/-	LEC Atg5 -/-
			155.88	205.7	144.78	189.69
			156.2	222.63	133.97	180.21
			152.92	191.08	141.21	203.36
			146.31	195.25	142.35	182.33
			148.71	204.53	130.62	180.78
	J		Reprentative blot CD36
	K		si CTRL	si ATG5
			0.639882	0.748936
			0.514148	0.431985
			0.577015	0.457588
	L		Representative western blot FABP4 protein expression
	M		FABP4
			si CTRL	si ATG5
			0.071735	0.077685
			0.077008	0.081084
			0.066463	0.07292
	N		Representative images lipid droplets si CTRL and si ULK1 LEC
	O		si CTRL	si ULK1			EXP1			EXP2			EXP3			EXP4
			12.1622	17.5862
			13.3235	33.1471			si CTRL	si ULK1		si CTRL	si ULK1		si CTRL	si ULK1		si CTRL	si ULK1
			9.74286	23.7667
			11.4595	28.9714			19	24		13	41		8	14		13	31
							18	28		15	84		8	16		19	36
							12			15	29		8	12		16	28
							6	29									30
								12		27	40		12	15		15
							9			12	16		7	34		10	29
							3	11		36	35		6	19		26	48
							9	8					5				32
							2	14		18	21			13		5
										27	16		15	13		6	15
							5	25		18	20		6	56		3	35
							13	35			30			38			30
							17			16			12			9	27
							19	8		14	26		10	13		9
								1		4	29		11	10		14	22
							7			5	15		11	14		10	23
							8	19									20
							15	43		15	17		9	18		15	37
							9	10		14	34		11	20		13
							9	16		5	14		10	30			8
										5	35					7	42
							18	15			35		8	19		8	55
							14	15		19			11	16		9	31
							11	9		11	77		12	12			27
								65		10	51					15
							12				10		8	29		5	58
							19	22		24			12	24		22	9
							9	29		8	12		11	9		12	10
							15	5		8	72		2				32
										7			9	37		16
							26	7			32			32		28	36
							14	13		15	18		5	18		20	30
								8		7	50		13			20	30
							7	13		6	14		10	46			11
							18	4		14			10	34		4
							16				26			15		3	31
								17		11	51		5			5	10
							7	5		13	23		12	51		12	43
							7			7			2	36		12	28
							2				56		44
							25			10	27					6	32
							11			18	31		4			7	35
										6	40		8			7	13
							8						6			3
							17									10
							14									10
							12.1622	17.5862		13.3235	33.1471		9.74286	23.7667		11.4595	28.9714
	P		si CTRL	CQ
			4.32252	15.1982
			5.62181	213.602
			44.0262	529.1
			6.18767	87.9352

## Sheet: Figure 4
	A		Representative images Nile red/ bodipy palmitate staining
			Coloc Bodipy/Nile Red							LD Numbers
	B		si CTRL 0h	si CTRL 24h	si ATG5 0h	si ATG5 24h				C		si CTRL 0h	si CTRL 24h	si ATG5 0h	si ATG5 24h
			0.96	0.665	0.407	0.534						47	29	83	56
			0.71	0.52	0.652	0.339						20	39	99	84
			0.73	0.936	0.671	0.434						19	28	135	91
			0.778	0.589	0.574	0.53						17	22	77	97
			0.762	0.568	0.495	0.4						34	16	82	64
			0.79	0.823	0.545	0.665						36	40	98	56
			0.529	0.577	0.623	0.618						49	12	106	48
			0.621	0.482	0.665	0.596						33	18	70	87
			0.726	0.605	0.556	0.643						23	15	47	108
			0.67	0.349	0.552	0.608						31	36	36	88
			0.757	0.556	0.475	0.713						45	18	59	55
			0.625	0.722	0.616	0.601						56	12	83	42
			0.607	0.485	0.598	0.784						50	18	46	101
			0.629	0.494	0.476	0.539						45	30	58	66
			0.705	0.599	0.581	0.581						59	16	83	77
			0.712	0.284	0.625	0.719						50	40	129	46
			0.604	0.422	0.555	0.868						54	32	61	62
			0.748	0.73	0.693	0.679						58	29	122	80
			0.741	0.322	0.669	0.601						51	35	62	90
				0.461		0.588						59	19		132
				0.547		0.678							32		105
				0.434		0.721							19		58
				0.403									16		57
				0.526									17		120
		Average	0.705474	0.545792	0.580421	0.610864							22		160
													22		195
													20		143
													42		55
													36		135
													18		61
													59
											Average	41.8	26.0323	80.8421	87.3
	D	Representative images Bodipy-PAL/ MitoTracker
	E		M1 coloc Bodipy-PAL MitoTracker 6h				F	Mitochondrial circularity 6h				G	Index of mitochondrial fragmentation
			si CTRL	si ATG5				si CTRL	si ATG5				si CTRL	si ATG5
			0.349	0.052				4.0829	6.0927				0.256814	0.569678
			0.278	0.153				12.7817	10.7094				0.185976	0.510338
			0.671	0.068				11.3882	64.2059				0.427881	0.3219
			0.314	0.087				26.904	17.6827				0.662783	1.67769
			0.716	0.145				6.0341	51.3601				0.339849	0.734524
			0.59	0.058				11.7877	32.374				0.281135	0.680642
			0.504	0.141				12.6439	37.9817				0.202866	1.00323
			0.388	0.223				23.7559	27.9324				0.30203	0.897341
			0.327	0.107				17.5629	8.4567				0.305682	1.89768
			0.756	0.153				19.9552	74.1622				0.366236	0.725355
			0.934	0.076				31.9797	29.0678				0.238206	0.435274
			0.456	0.221				36.3134	25.0056				0.117629	0.26379
			0.551	0.188				10.5337	37.0679				0.435427	1.0178
			0.434	0.144				17.3011	39.4467				0.307318	0.734101
			0.374	0.366				40.0511	104.376				0.321396	0.803068
			0.805	0.116				18.3229	72.6145				0.221857	0.560613
			0.31	0.147				40.5175	35.6856				0.212129	2.2804
			0.61	0.265				18.2356	74.6441				0.482643	0.752802
			0.342	0.221				22.1623	14.0265				0.325463	1.73708
			0.832	0.346				19.3147	16.8526				0.303036	1.34486
			0.461	0.363				19.7449	63.0029				0.080907	1.12516
			0.401	0.382				26.7771	40.444				0.14287	2.08571
			0.622	0.2				21.5614	77.1752				0.073501	0.687644
				0.296				20.4702	28.9871				0.268394	0.647891
				0.185				30.9422	24.0946				0.129862	0.626788
				0.244				19.2337	38.7295				0.184582	0.483837
									20.8558				0.102279	0.212325
													0.174437	0.974041
														0.905536
														0.743306
	H		M1 coloc Bodipy-PAL MitoTracker 24h				I	Mitocircularity 24h					J	Index of mitochondrial fragmentation
			si CTRL	si ATG5				si CTRL	si ATG5					si CTRL	si ATG5
			0.539	0.328				24.4259	25.6306					0.483427	0.952532
			0.536	0.255				20.0746	36.0272					0.39817	1.29587
			0.346	0.123				13.2867	32.8594					0.320565	2.50929
			0.646	0.264				9.1057	51.3793					0.689707	1.74093
			0.563	0.173				26.1837	25.6045					0.627256	0.77684
			0.478	0.1				13.2867	18.8167					0.186484	2.70173
			0.477	0.234				14.1425	38.3765					0.506443	1.14352
			0.463	0.202				40.6385	29.7714					0.534023	0.950781
			0.567	0.221				3.6484	83.4443					0.47536	0.818694
			0.451	0.191				15.0485	12.349					0.463173	0.695068
			0.46	0.199				11.0078	9.7413					0.196385	0.838721
			0.424	0.119				11.8554	49.0251					0.661328	0.659906
			0.331	0.223				13.1631	44.8843					0.231394	0.93743
			0.548	0.304				20.7609	13.3402					0.308871	1.02902
			0.335	0.276				12.3664	41.1846					0.604548	0.808646
			0.368	0.217				13.2019	42.748					0.231628	0.979498
			0.373	0.165				6.9963	90.5826					0.605019	0.473073
			0.514	0.278				22.3699	35.678					0.190849	1.00047
			0.581	0.292				21.9699	66.2859					0.384679	0.816176
			0.419	0.149				26.112	43.8295					0.307479	1.54486
			0.392	0.148				31.1892	63.7781					0.258487	1.07076
			0.54	0.103				14.6751	61.6334					0.286417	1.57554
			0.41					12.4593	63.3842					0.297476	0.548059
								24.6198	48.3958					0.406393	0.659057
								12.3244	61.2487					0.430153	0.949786
								13.4255	13.5092					0.085653	0.969936
								31.0381	15.7479					0.195978	0.280227
								18.1542	101.933					0.387134	1.03328
								50.3987						0.349735
								19.3083						0.4526
								38.7698						0.384364
	K	Representative seahorse ex vivo LEC
											Exp1 average			Exp2 average				Exp3 average
	plotted averages									Time	WT	KO		Time	WT	KO		Time	WT	KO
	Time	WT			LEC-KO					1.55912	28.933	8.97105		1.55912	24.2974	6.12174		1.56949	16.9922	10.716
	1.56949	28.933	24.2974	16.9922	8.97105	6.12174	10.716			8.07826	26.2369	8.28127		8.07826	22.0928	5.63622		8.10788	19.4419	11.0032
	8.10788	26.2369	22.0928	19.4419	8.28127	5.63622	11.0032			14.5974	25.9589	7.88035		14.5974	21.5644	5.67249		14.6358	16.4825	10.0634
	14.6358	25.9589	21.5644	16.4825	7.88035	5.67249	10.0634			21.1906	14.7881	5.96807		21.1906	12.1683	4.22624		21.2433	13.845	6.7631
	21.2433	14.7881	12.1683	13.845	5.96807	4.22624	6.7631			27.7102	13.7448	5.12769		27.7102	10.9822	3.94335		27.7794	14.0324	6.27139
	27.7794	13.7448	10.9822	14.0324	5.12769	3.94335	6.27139			34.2253	13.8145	4.93615		34.2253	11.025	3.89		34.3094	13.1565	6.2405
	34.3094	13.8145	11.025	13.1565	4.93615	3.89	6.2405			40.8192	40.0927	15.898		40.8192	30.2778	10.9235		40.9133	62.0841	26.0962
	40.9133	40.0927	30.2778	62.0841	15.898	10.9235	26.0962			47.3394	43.3301	18.2222		47.3394	32.9837	12.0514		47.4475	58.6099	26.0778
	47.4475	43.3301	32.9837	58.6099	18.2222	12.0514	26.0778			53.8586	45.604	18.9942		53.8586	34.8478	12.5102		53.9789	61.2415	25.5554
	53.9789	45.604	34.8478	61.2415	18.9942	12.5102	25.5554			60.4591	9.39511	3.76457		60.4591	7.46504	3.12741		60.5979	10.8999	-0.277904
	60.5979	9.39511	7.46504	10.8999	3.76457	3.12741	-0.277904			66.9795	9.44263	4.20176		66.9795	7.24369	3.31209		67.1351	11.9702	2.49601
	67.1351	9.44263	7.24369	11.9702	4.20176	3.31209	2.49601			73.5024	9.2332	3.71993		73.5024	7.24821	3.06954		73.6684	13.8119	0.906884
	73.6684	9.2332	7.24821	13.8119	3.71993	3.06954	0.906884			80.1156	9.29364	3.49709		80.1156	7.24307	3.03948
										86.6414	8.94004	3.70312		86.6414	7.24307	3.03948
										93.165	8.60018	3.2291		93.165	6.76215	2.86938
	L	Maximal Respiration ex vivo LEC					M	ATP linked Respiration ex vivo LEC					N	Spare capacity ex vivo LEC
		WT	LEC-ATG5-/-					WT	LEC-ATG5-/-					WT	LEC-ATG5-/-
		34.8982	15.4345					19.0604	5.15515					25.6449	13.2299
		35.4224	15.4472					19.2229	6.52937					25.8702	12.1106
		37.1333	16.4545					18.7677	5.41532					27.0355	13.889
	O	Representative seahorse in vitro
																	Exp1 average				Exp2 average					Exp3 average					Exp4 average
	Time	si CTRL				si CTRL + Etomoxir				si ATG5							si CTRL	si CTRL +ETO	si ATG5		si CTRL	si CTRL +ETO	si ATG5			si CTRL	si CTRL +ETO	si ATG5			si CTRL	si CTRL +ETO	si ATG5
	1.56971	36.0232	49.6307	34.368	24.0258	31.7579	36.2222	31.3356	18.6621	34.9298	38.3949	32.5672	17.5085				36.0232	31.7579	34.9298		34.368	36.2222	38.3949			34.368	31.3356	32.5672			24.0258	18.6621	17.5085
	8.10703	35.8612	48.0887	32.4804	25.8266	30.6312	35.2797	30.2531	19.2288	32.7898	36.8898	31.568	18.1546				35.8612	30.6312	32.7898		32.4804	35.2797	36.8898			32.4804	30.2531	31.568			25.8266	19.2288	18.1546
	14.6387	35.5544	48.4107	32.6541	26.2577	30.4716	35.0326	30.1586	19.3755	32.048	36.276	32.2804	18.4843				35.5544	30.4716	32.048		32.6541	35.0326	36.276			32.6541	30.1586	32.2804			26.2577	19.3755	18.4843
	21.2505	23.4126	34.7985	21.8194	16.7785	22.0911	28.1028	22.115	12.0541	20.2009	24.8618	17.9276	11.6164				23.4126	22.0911	20.2009		21.8194	28.1028	24.8618			21.8194	22.115	17.9276			16.7785	12.0541	11.6164
	27.7907	23.8072	35.4975	22.558	17.1127	22.0071	29.2551	22.8934	13.8478	20.9495	26.3362	18.9266	14.1339				23.8072	22.0071	20.9495		22.558	29.2551	26.3362			22.558	22.8934	18.9266			17.1127	13.8478	14.1339
	34.3338	23.003	35.143	23.0723	17.1312	22.3407	29.0627	22.8883	15.0037	21.3201	25.4061	19.1553	13.9438				23.003	22.3407	21.3201		23.0723	29.0627	25.4061			23.0723	22.8883	19.1553			17.1312	15.0037	13.9438
	40.9462	67.2825	82.528	53.4468	64.8439	46.6837	45.1872	40.9686	51.7965	37.1222	46.1039	45.186	44.2239				67.2825	46.6837	37.1222		53.4468	45.1872	46.1039			53.4468	40.9686	45.186			64.8439	51.7965	44.2239
	47.4932	74.7924	93.1049	61.2997	69.2353	53.4429	54.4507	45.3256	44.5529	41.5839	47.869	45.2035	40.7054				74.7924	53.4429	41.5839		61.2997	54.4507	47.869			61.2997	45.3256	45.2035			69.2353	44.5529	40.7054
	54.0389	76.6029	102.959	63.4298	66.1543	52.6089	59.2907	46.4928	39.8519	41.5353	47.7451	42.1546	38.7558				76.6029	52.6089	41.5353		63.4298	59.2907	47.7451			63.4298	46.4928	42.1546			66.1543	39.8519	38.7558
	60.6596	37.5588	33.096	17.4613	11.9474	15.783	20.9215	16.7907	8.3329	12.5314	19.9467	12.5378	5.47521				37.5588	15.783	12.5314		17.4613	20.9215	19.9467			17.4613	16.7907	12.5378			11.9474	8.3329	5.47521
	67.2133	21.5228	30.355	19.9034	12.6498	16.5004	22.4412	17.2766	8.4086	12.4313	20.4738	13.121	7.58535				21.5228	16.5004	12.4313		19.9034	22.4412	20.4738			19.9034	17.2766	13.121			12.6498	8.4086	7.58535
	73.7729	20.5392	30.0409	21.2561	12.3234	16.1024	22.3111	16.7406	8.65727	13.0089	20.3171	12.4448	7.13555				20.5392	16.1024	13.0089		21.2561	22.3111	20.3171			21.2561	16.7406	12.4448			12.3234	8.65727	7.13555
	P	Maximal Respiration ex vivo LEC					Q	Spare Capacity ex vivo LEC
		si CTRL	si CTRL + Eto	si ATG5			si CTRL	si CTRL + Eto	si ATG5
		51.8616	34.7833	27.4233			37.0797	19.9583	6.82457
		61.7	31.085	26.9935			44.1539	17.4647	10.0524
		39.8518	27.3264	31.4802			26.2246	13.6799	12.0428
		54.4376	36.9342	34.4963			41.3745	26.3117	23.1793
	R	FAO in LEC
		si CTRL	si ATG5			Exp1			Exp2				Exp3				Exp4
		1	0.500516			si CTRL	si ATG5		si CTRL	si ATG5			si CTRL	si ATG5			si CTRL	si ATG5
		1	0.649697			0.895761	0.411756		1.16762	0.402034			1.66222	0.476403			0.917303	0.806772
		1	0.474051			0.820482	0.536533		0.75817	0.494715			0.666203	0.911432			1.35548	0.492623
		1	0.384888			1.28376	0.206374		1.07421	0.525405			0.671574	0.113713			0.727215
		1	0.502288			1	0.384888		1	0.474051			1	0.500516			1	0.649697
	M		Maximal respiration
			WT	LEC ATG5-/-
	N		ATP linked respiration
			WT	LEC ATG5-/-
	N		spare respiratory capacity
			WT	LEC ATG5-/-
	P		Representative graph seahorse				(do we need to put the exact numbers here as well of all replicates?)
	Q		Maximal respiration
			si CTRL	si CTRL + ETO	si ATG5
	R		spare respiratory capacity
			si CTRL	si CTRL + ETO	si ATG5
	S		FAO
			si CTRL	si ATG5

## Sheet: Supplementary Figure 4
	A	Representative T20 image
	B	Index mitochondria fragmentation
plotted graph		si CTRL	si ATG5			Experiment1			Experiment2			Experiment3			Experiment4			Experiment5
		0.052876	0.107546			si CTRL	si ATG5		si CTRl	si ATG5		si CTRL	si ATG5		si CTRl	si ATG5		si CTRL	si ATG5
		0.145324	0.279397			0.052876	0.107546		0.063202	0.328874		0.03263	0.135267		0.063202	0.019065		0.086529	0.158544
		0.094415	0.564036			0.145324	0.279397		0.080503	0.098736		0.02444	0.08661		0.074027	0.018868		0.125944	0.101739
		0.074027	0.44007			0.094415	0.564036		0.018851	0.199863		0.05834	0.139218		0.032632	0.097812		0.062705	0.200801
		0.106624	0.047798			0.074027	0.44007		0.081442	0.207654		0.132878	0.16707		0.033113	0.057401		0.059789	0.118724
		0.084167	0.196048			0.106624	0.047798		0.031182	0.195229		0.023215	0.122548		0.111669	0.011028		0.050957	0.159327
		0.072172	0.078944			0.084167	0.196048		0.106339	0.07381		0.049833	0.25191		0.052876	0.028236		0.102491	0.125074
		0.032632	0.062138			0.072172	0.078944		0.006288	0.067945		0.04886	0.317299		0.030169	0.082966		0.035321	0.171674
		0.025241	0.018868			0.032632	0.062138		0.010659	0.113811		0.051231	0.219423		0.084167	0.107546		0.080034	0.252827
		0.065125	0.017966			0.025241	0.018868		0.063039	0.088064		0.036906	0.072453		0.065125	0.017966		0.127105	0.169043
		0.056968	0.0511			0.065125	0.017966		0.076092	0.065917		0.03231	0.159043		0.094415	0.024668		0.124181	0.1365
		0.030169	0.019065			0.056968	0.0511		0.034045	0.086719		0.026108	0.280349		0.025241	0.22678		0.057769	0.17236
		0.021668	0.097812			0.030169	0.019065		0.108757	0.097208		0.04033	0.012476		0.03363	0.129964		0.056246	0.200052
		0.03363	0.149882			0.021668	0.097812		0.070776	0.094722		0.203816	0.030491		0.145324	0.564036		0.036685	0.190259
		0.014542	0.082966			0.03363	0.149882		0.065881	0.068255		0.183797	0.066672		0.021668	0.149882		0.138884	0.235639
		0.063312	0.129964			0.014542	0.082966		0.043741	0.07358		0.055323	0.042105		0.088229	0.196048		0.151637	0.165621
		0.042968	0.028495			0.063312	0.129964		0.020742	0.073892		0.047959			0.056968	0.062138		0.100034	0.218748
		0.039236	0.024668			0.042968	0.028495		0.04162	0.149942		0.064133			0.063312	0.279397		0.02928	0.26245
		0.033113	0.057401			0.039236	0.024668		0.008798	0.069756		0.139917			0.014542	0.44007		0.03987	0.166752
		0.033923	0.011028			0.033113	0.057401		0.065286	0.132942		0.07956			0.042968	0.047798		0.122838	0.170446
		0.065237	0.028236			0.033923	0.011028		0.075043	0.246708		0.091483			0.039236	0.0511		0.087468	0.136736
		0.111669	0.22678			0.065237	0.028236		0.092426	0.349525		0.176352			0.033923	0.028495		0.047289	0.200058
		0.088229	0.328874			0.111669	0.22678		0.055555	0.133681		0.105641			0.065237	0.078944		0.130187	0.13041
		0.066126	0.098736			0.088229	0.328874		0.009897	0.082847		0.152905			0.072172			0.135886	0.141874
		0.063202	0.199863			0.066126	0.098736		0.048757	0.19659					0.066126			0.108278	0.054215
		0.052876	0.207654			0.063202	0.199863								0.106624			0.082394	0.096055
		0.145324	0.195229				0.207654								0.063202			0.048363	0.136698
		0.094415	0.107546				0.195229											0.110746	0.148948
		0.074027	0.279397															0.148582	0.136921
		0.106624	0.564036															0.150278	0.136324
		0.084167	0.44007															0.115271	0.099245
		0.072172	0.047798															0.062969	0.162895
		0.032632	0.196048															0.078839	0.161339
		0.025241	0.078944															0.098474	0.182765
		0.065125	0.062138															0.084723	0.236979
		0.056968	0.018868															0.071283	0.122019
		0.030169	0.017966															0.092312	0.120674
		0.021668	0.0511															0.047942	0.217839
		0.03363	0.019065															0.133829	0.275589
		0.014542	0.097812															0.090197	0.193681
		0.063312	0.149882															0.129108	0.261556
		0.042968	0.082966															0.153748	0.192336
		0.039236	0.129964															0.163091	0.27189
		0.033113	0.028495															0.141518	0.135784
		0.033923	0.024668															0.184085	0.16112
		0.065237	0.057401															0.110855	0.233041
		0.111669	0.011028															0.119408	0.164117
		0.088229	0.028236															0.036107	0.177164
		0.066126	0.22678															0.128035	0.242823
		0.063202	0.328874															0.083622	0.174823
		0.080503	0.098736																0.149545
		0.018851	0.199863																0.284338
		0.081442	0.207654																0.210109
		0.031182	0.195229																0.264308
		0.106339	0.07381																0.333005
		0.006288	0.067945																0.144373
		0.010659	0.113811																0.119595
		0.063039	0.088064																0.192774
		0.076092	0.065917																0.201985
		0.034045	0.086719																0.395009
		0.108757	0.097208																0.153486
		0.070776	0.094722																0.063796
		0.065881	0.068255																0.057033
		0.043741	0.07358																0.089784
		0.020742	0.073892																0.179444
		0.04162	0.149942																0.018035
		0.008798	0.069756																0.040572
		0.065286	0.132942
		0.075043	0.246708
		0.092426	0.349525
		0.055555	0.133681
		0.009897	0.082847
		0.048757	0.19659
		0.03263	0.135267
		0.02444	0.08661
		0.05834	0.139218
		0.132878	0.16707
		0.023215	0.122548
		0.049833	0.25191
		0.04886	0.317299
		0.051231	0.219423
		0.036906	0.072453
		0.03231	0.159043
		0.026108	0.280349
		0.04033	0.012476
		0.203816	0.030491
		0.183797	0.066672
		0.055323	0.042105
		0.047959	0.158544
		0.064133	0.101739
		0.139917	0.200801
		0.07956	0.118724
		0.091483	0.159327
		0.176352	0.125074
		0.105641	0.171674
		0.152905	0.252827
		0.086529	0.169043
		0.125944	0.1365
		0.062705	0.17236
		0.059789	0.200052
		0.050957	0.190259
		0.102491	0.235639
		0.035321	0.165621
		0.080034	0.218748
		0.127105	0.26245
		0.124181	0.166752
		0.057769	0.170446
		0.056246	0.136736
		0.036685	0.200058
		0.138884	0.13041
		0.151637	0.141874
		0.100034	0.054215
		0.02928	0.096055
		0.03987	0.136698
		0.122838	0.148948
		0.087468	0.136921
		0.047289	0.136324
		0.130187	0.099245
		0.135886	0.162895
		0.108278	0.161339
		0.082394	0.182765
		0.048363	0.236979
		0.110746	0.122019
		0.148582	0.120674
		0.150278	0.217839
		0.115271	0.275589
		0.062969	0.193681
		0.078839	0.261556
		0.098474	0.192336
		0.084723	0.27189
		0.071283	0.135784
		0.092312	0.16112
		0.047942	0.233041
		0.133829	0.164117
		0.090197	0.177164
		0.129108	0.242823
		0.153748	0.174823
		0.163091	0.149545
		0.141518	0.284338
		0.184085	0.210109
		0.110855	0.264308
		0.119408	0.333005
		0.036107	0.144373
		0.128035	0.119595
		0.083622	0.192774
			0.201985
			0.395009
			0.153486
			0.063796
			0.057033
			0.089784
			0.179444
			0.018035
			0.040572
							D	Length			E	shape			F	Breadth
	C	EM images					si CTRL	si ATG5			si CTRL	si ATG5			si CTRL	si ATG5
							1269.64	236.931			0.405358	0.891414			305.282	222.076
							729.037	470.228			0.523096	0.601302			283.955	228.068
								347.87				0.836616				225.978
							734.469	261.308			0.605317	0.88568			343.783	213.516
							435.066	582.216			0.838539	0.708793			307.442	272.73
							902.744	269.614			0.463903	0.87739			277.852	261.227
								270.741				0.840789				202.277
							2454.75	337.202			0.210189	0.877584			506.357	303.473
							310.603	378.469			0.808112	0.880143			262.357	327.398
							320.778	218.137			0.845652	0.865491			253.414	200.956
								397.708				0.761676				233.207
							823.056	234.759			0.557413	0.890117			297.3	230.353
							1410.44	280.202			0.811646	0.864922			921.586	266.921
								235.137				0.866043				235.131
								282.017				0.860031				218.465
							356.518	506.765			0.855209	0.769241			246.644	315.691
							210.151	447.969			0.823263	0.833708			180.522	310.469
							248.607				0.83468				231.584
							418.644	375.666			0.760975	0.863048			238.046	325.171
							271.588	370.311			0.830236	0.8789			227.787	320.177
							526.025	335.685			0.798518	0.86698			327.75	311.913
							1467.84	336.312			0.360657	0.860346			494.424	300.5
							609.351				0.757565				338.856
							422.081	442.527			0.703735	0.786031			215.542	275.456
							912.557	340.822			0.483867	0.847891			260.656	290.134
								1400.28				0.235785				244.307
							1202.75	785.949			0.406946	0.489769			317.795	357.834
							470.519	741.908			0.681116	0.51348			208.679	250.981
							241.192	854.616			0.858904	0.462748			207.642	295.175
							395.703	285.157			0.775936	0.837576			241.319	217.713
							898.22	443.949			0.538692	0.827368			301.523	314.528
								253.268				0.844756				197.084
							355.129				0.865349				312.925
							320.464	775.611			0.841699	0.505616			251.28	303.94
							296.562	375.233			0.858174	0.814396			243.433	277.889
							487.87	876.51			0.830741	0.457702			369.801	265.304
							268.323	275.732			0.799967	0.85209			179.497	207.42
							684.54	1098.07			0.614834	0.467797			267.888	322.07
								462.824				0.799896				301.09
							304.953	249.593			0.865938	0.836754			246.486	191.13
							379.566	524.617			0.832965	0.811096			279.5	331.124
							299.159	263.011			0.849848	0.844792			254.311	209.955
							1386.14				0.405024				324.428
							283.702	430.232			0.873411	0.839774			264.391	318.419
								401.455				0.681851				191.047
								471.586				0.848424				353.676
							256.959	326.647			0.875262	0.818264			236.204	208.79
							771.106	236.103			0.598851	0.864405			348.924	235.136
								272.381				0.862171				226.404
							273.427	209.217			0.865913	0.859019			217.938	189.602
							463.554	670.278			0.824574	0.468512			297.735	258.495
							376.155	427.879			0.792357	0.846552			234.359	321.217
								309.204				0.815759				208.06
							327.806				0.855128				261.194
								1730.99				0.262477				760.185
							403.356	453.744			0.840303	0.72087			328.303	259.471
							531.71	1170.86			0.844957	0.407547			364.374	277.095
							407.526	460.276			0.859071	0.735236			353.942	235.657
							1342.37	334.708			0.52527	0.86857			499.897	272.611
								406.375				0.852262				351.855
							674.759	423.753			0.633133	0.873384			263.939	342.096
							827.178	681.553			0.627811	0.583473			341.278	351.82
							1775.11	892.324			0.338718	0.504485			583.516	291.913
							722.609	520.765			0.677229	0.805341			370.999	319.088
							507.999				0.881773				436.495
								278.463				0.852064				252.353
								331.138				0.860469				254.419
								320.236				0.851431				257.813
							370.003	414.171			0.827757	0.67526			337.654	230.384
							570.635				0.839902				450.313
							369.367				0.867974				335.018
							244.106				0.886284				240.976
								336.138				0.783053				232.546
							499.772	604.924			0.808173	0.759385			321	330.496
								271.889				0.854069				251.026
							1181.68				0.334691				886.613
							338.348	926.092			0.803494	0.337677			289.882	191.71
							970.926	433.026			0.722355	0.76997			499.912	249.057
							562.043	367.587			0.852707	0.836039			417.932	265.924
							481.922	442.348			0.85767	0.860612			352.309	388.994
							483.174	278.715			0.880455	0.861825			446.027	255.311
							534.976	459.303			0.868082	0.806689			458.994	340.733
							840.649	205.097			0.505285	0.840365			358.925	176.364
							327.841	329.839			0.86503	0.881908			285.564	328.116
								467.856				0.825407				321.81
							484.812	403.101			0.808157	0.841825			313.402	318.955
								367.89				0.838355				263.074
								400.66				0.802926				271.568
								317.441				0.824296				242.518
							413.367				0.767699				232.603
							1589.18				0.222978				566.369
							370.502				0.705371				170.608
							396.726	397.398			0.879281	0.825765			352.322	331.637
							838.706				0.490606				269.907
							330.611				0.844257				266.805
							515.692				0.360806				270.082
							346.198	238.066			0.85837	0.848932			291.175	210.71
							421.394	1703.19			0.861842	0.294416			320.422	336.725
							316.629	650.005			0.832555	0.650308			279.186	264.935
							333.613				0.876184				288.068
								441.915				0.741095				243.637
							512.731	313.081			0.620754	0.842781			239.072	292.637
							1166.47	444.013			0.484052	0.706224			505.773	220.376
								287.526				0.79348				235.457
								501.281				0.800931				323.54
							954.17	443.101			0.429641	0.867237			389.094	355.415
							907.527	293.728			0.554907	0.839239			358.797	247.111
							793.336	1352.34			0.599139	0.336174			321.21	365.955
							501.755				0.007358				3.30643
								976.242				0.504338				395.284
							255.932	454.521			0.817643	0.780261			215.267	269.769
							370.895	401.408			0.81644	0.772016			314.999	261.94
							1195.71				0.616701				548.405
							498.543	458.642			0.78733	0.736857			359.019	301.713
							1729.98	360.175			0.337965	0.83176			924.62	240.451
							1498.66	1087.42			0.257313	0.336582			1012.58	425.832
								496.854				0.742738				242.057
								419.063				0.775851				255.494
								969.835				0.561471				387.785
							296.255	555.901			0.828274	0.583473			262.213	217.208
							933.882	332.842			0.468746	0.818009			362.762	235.662
							987.029	404.244			0.424661	0.752088			335.25	255.918
							338.133				0.85296				264.208
								699.465				0.605655				271.437
								1010.73				0.422955				297.257
								423.53				0.854821				316.233
							737.203	564.637			0.609831	0.590434			292.852	229.004
							746.833	459.665			0.649729	0.726736			325.653	224.033
							624.117	645.711			0.742151	0.508766			324.282	255.479
							1256.16	799.266			0.55827	0.329514			389.606	669.294
							2579.75	653.784			0.262059	0.511063			457.018	193.594																														Exp4 average
							1917.15	633.934			0.307496	0.643039			436.619	264.098																														si CTRL
								1069.88				0.43967				307.928																													54.7933	55.4582
							2189.73	459.732			0.219556	0.710017			453.387	220.174																													49.1792	49.7382
							580.434				0.671127				250.299																														45.1498	45.6115
							1536.75	690.358			0.372532	0.293115			401.046	264.486																													24.2868	24.403
								602.181				0.587714				242.303																													19.9241	19.9343
							1421.1	958.69			0.208646	0.463406			1144.03	340.521																													17.2468	17.1707
							1131.9	526.592			0.448285	0.696447			349.845	244.055																													72.8066	73.2205
								306.224				0.820086				212.967																													73.0601	73.3509
								279.924				0.843732				215.786																													73.5788	73.8131
								762.27				0.544603				279.891																													3.453	2.97186
								362.308				0.770984				205.482																													-4.47586	-5.10536
								534.55				0.686981				274.892																													-7.36198	-8.08181
								398.341				0.839489				303.802
								384.083				0.854545				345.355
								358.548				0.889725				328.668
								364.112				0.866583				313.772
								413.587				0.746794				249.923
								232.783				0.86899				205.086
								243.209				0.828714				183.509
								266.081				0.799484				166.279
								260.422				0.83115				206.285
								338				0.830638				251.809
								296.562				0.847351				250.797
								660.22				0.498821				201.648
								275.226				0.830028				236.396
								264.249				0.819104				216.707
								789.232				0.440761				191.969
								236.485				0.827182				206.685
								213.486				0.889275				206.477
								387.133				0.704569				194.828
								989.453				0.488328				301.634
								897.917				0.490149				276.883
								352.785				0.787112				223.072
								230.425				0.81867				165.788
								167.605				0.871493				149.677
								773.494				0.536339				251.96
								623.63				0.58251				223.197
								300.047				0.798789				233.543
								374.243				0.793712				235.047
								540.391				0.655505				272.232
								260.269				0.85287				253.59
								345.112				0.80563				227.688
								539.187				0.707789				253.534
								239.716				0.876754				231.845
								250.902				0.807717				177.896
								461.054				0.675186				210.052
								339.841				0.770008				210.733
								265.422				0.805676				170.017
								748.982				0.430704				568.716
								395.163				0.770969				229.077
								479.882				0.765664				263.827
								373.361				0.82426				257.401
								890.414				0.363229				680.365
								548.313				0.637395				239.076
								558.126				0.598641				234.045
								346.848				0.841216				287.345
								469.396				0.778365				268.687
								276.12				0.834859				230.264
								295.392				0.866651				275.662
								482.213				0.761646				262.65
								243.302				0.812138				205.281
								277.597				0.865299				247.098
								445.303				0.759525				240.626
								1061.8				0.440929				475.098
								289.506				0.900243				289.506
								353.881				0.861109				302.512
								311.783				0.826514				217.335
								255.801				0.846396				196.442
								194.776				0.853152				185.502
								391.096				0.88923				355.29
								434.772				0.804743				298.255
								278.327				0.877241				249.094
								623.945				0.6748				299.644
								348.594				0.841564				285.394
								989.62				0.516685				368.71
								359.935				0.833543				254.096
								429.927				0.847501				384.086
	G	Representative image Tomm 20 CTRL/Etomoxir
	H	Index of mitochondria fragmentationCTRL/ Etomoxir
								Experiment1				Exp2				Exp 3
		CTRL	Eto					CTRL	Eto			CTRL	Eto			Exp2
		0.118886	0.4709					0.118886	0.4709			0.164081	0.345317			CTRL	Eto
		0.055394	0.315867					0.055394	0.315867			0.148208	0.257804			0.084958	0.326166
		0.100438	0.318084					0.100438	0.318084			0.254136	0.355833			0.09071	0.344896
		0.142421	0.422745					0.142421	0.422745			0.187092	0.296437			0.049927	0.261602
		0.060073	0.329935					0.060073	0.329935			0.211324	0.508572			0.106742	0.339132
		0.046005	0.236658					0.046005	0.236658			0.11693	0.2954			0.080654	0.301076
		0.047433	0.359344					0.047433	0.359344			0.090399	0.391494			0.07037	0.196846
		0.079468	0.347646					0.079468	0.347646			0.181454	0.232396			0.052464	0.236771
		0.092406	0.33099					0.092406	0.33099			0.222123	0.16118			0.050321
		0.063899	0.392096					0.063899	0.392096			0.322549	0.485486			0.149122
		0.103717	0.27013					0.103717	0.27013			0.135835	0.221462			0.02656
		0.08941	0.342948					0.08941	0.342948			0.040998	0.210249			0.162306
		0.097395	0.318537					0.097395	0.318537			0.237253	0.204979			0.158885
		0.108574	0.268361					0.108574	0.268361			0.094481	0.365548			0.219473
		0.119068	0.279099					0.119068	0.279099			0.191849	0.222286			0.162872
		0.126321	0.426403					0.126321	0.426403			0.250177	0.226138			0.320535
		0.070413	0.334101					0.070413	0.334101			0.254654	0.516381			0.125882
		0.143838	0.333855					0.143838	0.333855			0.337328	0.256209			0.190339
		0.09812	0.309825					0.09812	0.309825			0.128879	0.274069			0.157023
		0.060296	0.294534					0.060296	0.294534			0.141284	0.334477			0.131607
		0.085559	0.376403					0.085559	0.376403			0.32338	0.302272			0.209391
		0.067902	0.252231					0.067902	0.252231			0.250842	0.389699			0.123464
		0.077192	0.362531					0.077192	0.362531			0.203949	0.116958			0.147182
		0.084958	0.333855						0.333855			0.071705	0.227092			0.141555
		0.09071	0.292936						0.292936			0.214639	0.221124			0.164576
		0.049927	0.247233						0.247233			0.074481	0.255729			0.164679
		0.106742	0.33673						0.33673			0.125258	0.222901			0.119946
		0.080654	0.434367						0.434367			0.143118	0.184727
		0.07037	0.409529						0.409529			0.108574	0.238441
		0.052464	0.326166									0.114757	0.1114
		0.050321	0.344896									0.132759	0.251019
		0.149122	0.261602									0.127187	0.344486
		0.02656	0.339132									0.096332	0.350309
		0.162306	0.301076									0.259322	0.334148
		0.158885	0.196846									0.134066	0.236059
		0.219473	0.236771									0.094852	0.269943
		0.162872	0.345317									0.195812	0.15737
		0.320535	0.257804									0.211397	0.196608
		0.125882	0.355833									0.086605	0.130312
		0.190339	0.296437									0.182666	0.390543
		0.157023	0.508572									0.133833	0.294872
		0.131607	0.2954									0.15175	0.289046
		0.209391	0.391494									0.142271	0.295582
		0.123464	0.232396									0.357849	0.16784
		0.147182	0.16118									0.200872	0.504809
		0.141555	0.485486									0.088458	0.127752
		0.164576	0.221462									0.145731	0.256289
		0.164679	0.210249									0.116848	0.131435
		0.119946	0.204979									0.228997	0.13771
		0.164081	0.365548									0.191539	0.185189
		0.148208	0.222286									0.123099	0.203244
		0.254136	0.226138									0.147542	0.266214
		0.187092	0.516381									0.156103	0.12315
		0.211324	0.256209									0.252028	0.153709
		0.11693	0.274069									0.259358	0.150881
		0.090399	0.334477									0.191671	0.285989
		0.181454	0.302272										0.132069
		0.222123	0.389699										0.290733
		0.322549	0.116958										0.154532
		0.135835	0.227092										0.300811
		0.040998	0.221124										0.553018
		0.237253	0.255729										0.468455
		0.094481	0.222901										0.439482
		0.191849	0.184727										0.341258
		0.250177	0.238441										0.178332
		0.254654	0.1114										0.297274
		0.337328	0.251019										0.161703
		0.128879	0.344486										0.304784
		0.141284	0.350309										0.286956
		0.32338	0.334148										0.293292
		0.250842	0.236059										0.239169
		0.203949	0.269943										0.219257
		0.071705	0.15737										0.218452
		0.214639	0.196608										0.324258
		0.074481	0.130312										0.213202
		0.125258	0.390543										0.225464
		0.143118	0.294872										0.272015
		0.108574	0.289046										0.25491
		0.114757	0.295582										0.285071
		0.132759	0.16784										0.242662
		0.127187	0.504809										0.272362
		0.096332	0.127752										0.458112
		0.259322	0.256289
		0.134066	0.131435
		0.094852	0.13771
		0.195812	0.185189
		0.211397	0.203244
		0.086605	0.266214
		0.182666	0.12315
		0.133833	0.153709
		0.15175	0.150881
		0.142271	0.285989
		0.357849	0.132069
		0.200872	0.290733
		0.088458	0.154532
		0.145731	0.300811
		0.116848	0.553018
		0.228997	0.468455
		0.191539	0.439482
		0.123099	0.341258
		0.147542	0.178332
		0.156103	0.297274
		0.252028	0.161703
		0.259358	0.304784
		0.191671	0.286956
			0.293292
			0.239169
			0.219257
			0.218452
			0.324258
			0.213202
			0.225464
			0.272015
			0.25491
			0.285071
			0.242662
			0.272362
			0.458112
	I	Seahorse OCR CTRL/ATG5
		Plotted seahorse												Exp1 average			Exp2 average			Exp3 average			Exp4 average
		Time (minutes)	si CTRL				si ATG5							si CTRL	si ATG5		si CTRL	si ATG5		si CTRL	si ATG5		si CTRL
		1.55769	31.2504	31.1831	57.9796	56.6316	16.6729	22.6664	31.1557	33.0054				31.2504	16.6729		31.1831	22.6664		57.9796	31.1557		56.6316
		8.0723	27.6034	28.6095	53.81	54.4271	13.6075	20.2904	29.287	31.7034				27.6034	13.6075		28.6095	20.2904		53.81	29.287		54.4271
		14.5792	25.0883	27.6733	51.592	54.07	12.4098	20.2251	26.6761	31.3548				25.0883	12.4098		27.6733	20.2251		51.592	26.6761		54.07
		21.1661	17.1226	20.7229	43.5936	28.4837	4.84479	10.4432	18.7615	18.842				17.1226	4.84479		20.7229	10.4432		43.5936	18.7615		28.4837
		27.6778	15.703	19.9913	35.5618	28.0574	4.86458	11.0686	18.0405	19.2404				15.703	4.86458		19.9913	11.0686		35.5618	18.0405		28.0574
		34.1915	15.2866	19.9386	35.0618	28.2479	4.49409	10.5066	17.7314	18.9287				15.2866	4.49409		19.9386	10.5066		35.0618	17.7314		28.2479
		40.7967	70.9327	52.7232	90.4739	105.581	35.339	45.7952	34.0144	38.3627				70.9327	35.339		52.7232	45.7952		90.4739	34.0144		105.581
		47.3147	77.2397	57.7749	111.692	92.4737	38.7286	47.0416	40.9352	38.0954				77.2397	38.7286		57.7749	47.0416		111.692	40.9352		92.4737
		53.8294	79.3525	59.3457	119.718	89.649	39.7375	47.7237	45.6833	38.6705				79.3525	39.7375		59.3457	47.7237		119.718	45.6833		89.649
		60.4181	8.43757	16.9295	58.6364	10.2698	1.43343	8.84061	12.6174	11.6572				8.43757	1.43343		16.9295	8.84061		58.6364	12.6174		10.2698
		66.9393	8.39357	14.3432	31.4901	11.4461	1.56061	9.13063	12.9513	11.4159				8.39357	1.56061		14.3432	9.13063		31.4901	12.9513		11.4461
		73.4549	8.10551	14.4252	28.205	11.6201	1.10443	9.5522	13.0439	12.3896				8.10551	1.10443		14.4252	9.5522		28.205	13.0439		11.6201
		ATP linked respiration					Maximal respiration				Spare respiratory capacity
	J	si CTRL	si ATG5			K	si CTRL	si ATG5		L	si CTRL	si ATG5
		11.9433	9.49559				67.5294	36.5689			59.2172	35.2027
		8.93773	10.3878				41.382	37.679			26.1494	28.5046
		16.3881	10.8618				67.8508	27.3401			28.407	14.4692
		26.7799	13.0175				84.7893	26.5553			73.6774	14.7344
		16.0123	10.9407				65.3879	32.0358			46.8627	23.2277
	M	Seahorse OCR CTRL/Chloroquine
		Ploted seahorse											Exp 1				Exp2			Exp2
		Time (minutes)	CTRL			CQ (25μM)							CTRL	CQ			CTRL	CQ		CTRL	CQ
		1.55769	31.2504	31.2167	31.2504	17.3574	20.3478	43.9762					31.2504	17.3574			31.2167	20.3478		31.2504	43.9762
		8.0723	28.3862	28.8063	43.9293	15.6503	18.4055	45.7714					28.3862	15.6503			28.8063	18.4055		43.9293	45.7714
		14.5792	26.741	27.7404	35.1073	15.1617	17.6572	47.2248					26.741	15.1617			27.7404	17.6572		35.1073	47.2248
		21.1661	16.9295	22.1097	29.2196	8.76549	14.6171	26.0987					16.9295	8.76549			22.1097	14.6171		29.2196	26.0987
		27.6778	16.0742	19.5793	25.1432	8.6703	12.3611	24.5121					16.0742	8.6703			19.5793	12.3611		25.1432	24.5121
		34.1915	15.7205	19.4183	25.4459	8.48565	11.5316	25.6364					15.7205	8.48565			19.4183	11.5316		25.4459	25.6364
		40.7967	72.3981	50.7438	79.0099	47.466	38.4039	43.6141					72.3981	47.466			50.7438	38.4039		79.0099	43.6141
		47.3147	79.8728	58.988	74.4415	50.0432	41.9446	42.1848					79.8728	50.0432			58.988	41.9446		74.4415	42.1848
		53.8294	82.1795	61.9362	64.2016	50.0006	43.1055	34.8266					82.1795	50.0006			61.9362	43.1055		64.2016	34.8266
		60.4181	10.1297	24.267	14.2581	6.24117	9.58134	14.2716					10.1297	6.24117			24.267	9.58134		14.2581	14.2716
		66.9393	10.0278	15.658	12.4414	6.75225	9.40621	13.2946					10.0278	6.75225			15.658	9.40621		12.4414	13.2946
		73.4549	9.86811	14.8137	11.2145	6.96375	9.33047	12.8149					9.86811	6.96375			14.8137	9.33047		11.2145	12.8149
	N	ATP linked respiration			O	Maximal Respiration				P	Spare capacity
		CTRL	CQ			CTRL	CQ				CTRL	CQ
		8.48624	10.7334			51.1657	33.1299				36.1448	15.9342
		13.4417	11.4279			58.3916	34.9065				37.3935	18.1151
		9.66802	11.4634			57.4736	32.9412				39.5762	15.963
	Q	ECAR presentation
		Time (minutes)	si CTRL			si ATG5					R	Lactic Acid			S	GSSG/(GSH+GSSG)
		1.56892	9.98306	7.43071	10.3331	12.4845	12.4195	12.3376				si CTRL	si ATG5			si CTRL	si ATG5
		8.10268	9.63881	7.56581	10.0572	14.1199	14.7827	10.707				44701418	39649809			1	2.09326
		14.6336	10.3185	7.76341	10.9516	14.7175	14.0464	10.372				50971233	46684418			1	3.17687
		21.2448	28.4768	22.0974	21.0878	20.0808	28.7519	20.3651				57835264	53811264			1	2.44294
		27.7768	32.0144	21.3468	20.1855	20.8885	30.3859	21.5632
		34.3051	34.5085	21.389	19.9278	21.4427	32.0795	22.6819
		40.9082	30.9771	19.1715	19.3823	19.4779	35.2537	23.2577
		47.4421	33.2418	19.2719	19.0805	19.272	36.7231	26.4369
		53.9725	35.7238	20.0475	19.9997	20.0313	39.2701	28.1788
		60.5882	11.6436	9.16269	9.93546	11.7816	13.9428	11.6366
		67.1355	12.2134	9.43103	10.039	12.0789	12.7637	11.142
		73.6712	12.5281	9.32764	9.88092	12.0435	13.0349	11.8492
	T	Representative blot eNOS
	U	e NOS quantification
		si CTRL	si ATG5
		1	0.508322
		1	0.220769
		1	0.55478

## Sheet: Figure 5
	A		Representative blot CPT1A
	B		si CTRL	si ATG5
			1.46671	0.867641
			1.43021	0.887529
			1.37413	1.1048
			1.05227	0.624994
			1.31665	1.14311
			1.25758	0.696275
			1.22657	0.922518
			1.34664	0.934737
		Average	1.30884	0.897701
	C		CPT1A
			si CTRL	si ATG5
			1	0.668273
			1	0.425
			1	0.412324
		average	1	0.501866
	D		Relative Citric Acid levels
			si CTRL	si ATG5
			1	0.653316
			1	0.765705
			1	0.794332
																				Acetyl-CoA	Coenzym-A		AcetylCoA/Coa
																			si CTRL	1.25929e+06	770779		1.63378
																			si CTRL	1.44128e+06	795335		1.81217
																			si CTRL	1.31998e+06	1.02872e+06		1.28314
			plotted																si ATG5	1.02492e+06	959172		1.06855
	E		Relative AcetylCoA/CoA ratio						Normalised values										si ATG5	1.02492e+06	959172		1.06855
			si CTRL	si ATG5	Eto				Exp1			Exp2			Exp3				si ATG5	3.54945e+06	863414		4.11095
			1	0.785378	0.488793			si CTRL	1.63378	1		1.81217	1		5.89393	1			Etomoxir	741885	929003		0.798582
			1	0.58965	0.390973			si ATG5	1.28314	0.785378		1.06855	0.58965		4.11095	0.697489			Etomoxir	1.01176e+06	1.42802e+06		0.70851
			1	0.697489	0.661882			Etomoxir	0.798582	0.488793		0.70851	0.390973		3.90108	0.661882			Etomoxir	3.55007e+06	910022		3.90108
	F	Representative WB ACH3K9
	G	si CTRL	si ATG5
		1.59619	1.18474
		1.62391	1.38693
		1.49943	0.893052
		1.25065	0.634723
		1.61005	1.22629
	H	Representative WB ACH3K9
			H3K9ac					ATG7					ATG5					ULK1
			si CTRL	si ATG5	si ATG7	si ULK1		siCTRL	siATG5	siATG7	siULK1		si CTRL	si ATG5	si ATG7	si ULK1		siCTRL	siATG5	siATG7	siULK1
			1.39681	0.941039	0.587261	0.40403		0.349624	0.388379	0.011234	0.312868		0.341965	0.049923	0.284824	0.256684		1.49859	1.91304	1.60119	0.255948
			1.43738	1.19958	1.17738	0.98251		0.350708	0.595032	0.162537	0.941599		0.234753	0.097264	0.379815	0.359706		1.18409	2.14529	1.6901	0.195255
			1.15668	0.8478	0.711349	0.658304		0.363851	0.519634	0.05257	0.605751		0.338997	0.05223	0.487719	0.547359		1.08468	1.14283	0.785575	0.026662
			1.43142	1.14704	0.962695	0.55185		0.351716	0.256248	0.0221	0.205286		0.312077	0.027955	0.24562	0.189481
			1.07743	0.621687	0.484318	0.516999		0.350016	0.376963	0.060673	0.555271		0.29882	0.029393	0.250802	0.164252
			1.40119	1.07015	1.08723	0.685602		0.33974	0.344998	0.00992	0.138244		0.306241	0.007564	0.157064	0.110761
			1.07743	0.621687	0.484318	0.516999		0.19489	0.258042	0.074825	0.253081		0.345567	0.185126	0.435607	0.37051

## Sheet: Supplementary Figure 5
	A		Representative blot CPT2
	B		CPT2
			si CTRL	si ATG5
			0.135848	0.097541
			0.135165	0.075362
			0.172774	0.123542
			0.131615	0.101798
			RNA CPT2
	C		si CTRL	si ATG5
			1.27808	1.07358
			1.27033	0.952421
			1.36617	0.490971
	D		Representative blot CPT1 leupeptin
	E		CTRL	NH4Cl-Leupeptin
			0.324344	0.212129
			0.330563	0.258119
			0.341685	0.205657
	F		CPT1										Prox1										ATG5
			si CTRL	si CTRL + 5% lip	si CTRL + 10% lip	si CTRL +15% lip	si ATG5	si ATG5 + 5% lip	si ATG5 + 10% lip	si ATG5 + 15% lip			si CTRL	si CTRL + 5% lip	si CTRL + 10% lip	si CTRL +15% lip	si ATG5	si ATG5 + 5% lip	si ATG5 + 10% lip	si ATG5 + 15% lip			si CTRL	si CTRL + 5% lip	si CTRL + 10% lip	si CTRL +15% lip	si ATG5
			0.565854	1.33713	1.41316	1.02845	0.385775	0.322147	0.144006	0.158497			1.97345	3.89045	4.13873	3.05476	1.66895	2.0601	1.31313	1.37739			0.425984	0.508215	0.49333	0.485059	-0.00556
			0.518847	1.14118	1.11464	1.15338	0.446442	0.298402	0.31806	0.331991			1.99911	4.11633	3.2413	2.28277	0.627112	0.813466	0.614516	0.645239			0.642722	1.24861	1.24156	1.12954	-0.2962
			0.606048	0.702121	0.726677	0.51351	0.472453	0.42919	0.513206	0.509822			1.60978	5.08839	3.94989	5.47626	1.13867	2.01239	2.11098	2.16304			0.791613	0.885414	0.997205	0.8638	0.067956
			0.568183	1.22201	1.03619	0.970695	0.375399	0.603431	0.606011	0.619914													0.68452	0.719621	0.761933	0.739603	0.005564
	G		H3K27 ac				ATG5
			si CTRL	si ATG5			si CTRL	si ATG5
			0.739013	0.772231			0.576948	0.143201
			0.734652	1.46235			0.407278	0.279859
			0.779861	0.804336			0.606465	0.013093
	H		H3K4 me				ATG5
			si CTRL	si ATG5			si CTRL	si ATG5
			0.589544	0.549701			0.668563	0.246849
			0.39249	0.324065			0.777306	0.212493
			0.833945	0.797049			0.464811	0.006867

[truncated: 4 more sheets: Figure 6, Supplementary Figure 6, Figure 7, Supplementary Figure 7]
